# Supplementary material for: Nuclear YAP localization as a key regulator of podocyte function
Source: Cell Death Dis. 2018 Aug 28;9(9):850. doi: 10.1038/s41419-018-0878-1 (PMC6113334; doi:10.1038/s41419-018-0878-1)
Supplement: Supplementary file 1 — Supplemental Table 1 [file 41419_2018_878_MOESM1_ESM.xlsx]

## Sheet: Supplemental Table 1
Supplemental Table 1: Results of the supra hexagonal clustering of DEGs from LATS2 overexpression in human podocyte
gene_id	gene	locus	log2(fold_change)	p_value	q_value	Hexagon_index	Cluster_base
XLOC_017619	A4GALT	chr22:43087118-43116882	0.636686	5e-05	0.000874514	51	1
XLOC_015256	AAK1	chr2:69684993-69880377	0.214538	0.00245	0.0263306	45	2
XLOC_009429	ABAT	chr16:8768443-8878432	0.325208	0.00075	0.0096944	15	4
XLOC_027400	ABCA1	chr9:107543283-107690527	0.266471	0.0023	0.0250813	16	4
XLOC_011349	ABHD15	chr17:27887688-27894042	0.323701	5e-05	0.000874514	13	2
XLOC_008718	ABHD17C	chr15:80987651-81047962	-0.472541	5e-05	0.000874514	40	5
XLOC_008766	ABHD2	chr15:89631380-89745591	0.206533	0.00285	0.0297137	12	2
XLOC_017857	ABHD5	chr3:43732374-43775864	-0.376544	5e-05	0.000874514	22	6
XLOC_017973	ABHD6	chr3:58223239-58280469	0.325491	0.0005	0.00687369	15	4
XLOC_026979	ABL1	chr9:133588243-133769379	-0.190349	0.0049	0.0465173	57	7
XLOC_002293	ABL2	chr1:179068446-179198819	-0.588492	5e-05	0.000874514	39	5
XLOC_011111	ABR	chr17:906757-1090616	0.227791	0.0012	0.0145947	16	4
XLOC_010495	ACAP1	chr17:7239847-7258262	-0.243565	0.00155	0.0179935	57	7
XLOC_003329	ACBD7	chr10:15117473-15130775	0.248185	0.0028	0.0292997	46	2
XLOC_011502	ACLY	chr17:40023169-40075275	0.210117	0.0012	0.0145947	5	2
XLOC_021050	ACTBL2	chr5:56775842-56778636	-0.625592	5e-05	0.000874514	39	5
XLOC_008891	ACTC1	chr15:35047284-35105124	-0.667673	5e-05	0.000874514	39	5
XLOC_015535	ACVR1	chr2:158592921-158732374	0.221687	0.0022	0.0241604	12	2
XLOC_009008	ADAM10	chr15:58887402-59042177	-0.244066	0.00025	0.00377052	10	6
XLOC_021366	ADAM19	chr5:156904311-157003554	0.345826	5e-05	0.000874514	13	2
XLOC_003762	ADAM8	chr10:135075919-135090457	0.630252	5e-05	0.000874514	51	1
XLOC_016924	ADAMTS1	chr21:28208605-28217728	-1.03508	5e-05	0.000874514	38	5
XLOC_019925	ADAMTS3	chr4:73146685-73435180	-0.737258	5e-05	0.000874514	38	5
XLOC_016925	ADAMTS5	chr21:28290230-28339439	-0.982376	5e-05	0.000874514	38	5
XLOC_021068	ADAMTS6	chr5:64444562-64777781	-0.750153	5e-05	0.000874514	38	5
XLOC_026615	ADAMTSL1	chr9:18474078-18910947	-0.538516	5e-05	0.000874514	60	5
XLOC_021970	ADGRB3	chr6:69344969-70099440	-0.272742	0.00465	0.04464	42	6
XLOC_009672	ADGRG1	chr16:57653604-57698951	1.15562	5e-05	0.000874514	50	1
XLOC_022164	ADGRG6	chr6:142623055-142767403	-0.330569	5e-05	0.000874514	41	6
XLOC_003968	ADM	chr11:10326526-10328949	-1.47716	5e-05	0.000874514	38	5
XLOC_001105	ADORA1	chr1:203096835-203136533	0.345126	0.0003	0.0044117	27	2
XLOC_020735	ADRB2	chr5:148206155-148244345	-1.87832	5e-05	0.000874514	38	5
XLOC_008763	AEN	chr15:89164526-89175514	-0.240379	0.0012	0.0145947	57	7
XLOC_019790	AFAP1	chr4:7755816-7941653	-0.388827	5e-05	0.000874514	36	7
XLOC_020738	AFAP1L1	chr5:148651400-148721367	-0.19896	0.0031	0.0317773	7	6
XLOC_019513	AFF1	chr4:87856153-88062206	0.26782	0.0002	0.00310691	5	2
XLOC_022876	AGPAT4	chr6:161551019-161695109	0.618078	5e-05	0.000874514	49	1
XLOC_019506	AGPAT9	chr4:84457066-84527027	0.882395	5e-05	0.000874514	50	1
XLOC_001556	AHDC1	chr1:27860755-27930650	0.385444	5e-05	0.000874514	53	4
XLOC_008274	AHNAK2	chr14:105403589-105444694	0.438175	5e-05	0.000874514	52	3
XLOC_022046	AIM1	chr6:106959729-107018324	0.297007	5e-05	0.000874514	26	2
XLOC_007961	AJUBA	chr14:23437463-23451851	-0.964017	5e-05	0.000874514	38	5
XLOC_026859	AKAP2	chr9:112403067-112935020	-0.551473	5e-05	0.000874514	21	5
XLOC_027442	AKNA	chr9:117096432-117160763	0.729423	5e-05	0.000874514	50	1
XLOC_002759	AKR1C3	chr10:5090957-5149878	0.513674	5e-05	0.000874514	29	1
XLOC_027438	ALAD	chr9:116148591-116163618	0.301494	5e-05	0.000874514	13	2
XLOC_012373	ALPK2	chr18:56148478-56296189	-0.4204	5e-05	0.000874514	22	6
XLOC_020975	AMACR	chr5:33987090-34124633	0.553261	5e-05	0.000874514	49	1
XLOC_022063	AMD1	chr6:110931180-111216915	-0.308767	5e-05	0.000874514	42	6
XLOC_028488	AMER1	chrX:63404996-63425624	-0.261082	0.0017	0.0195357	18	7
XLOC_012500	AMH	chr19:2249112-2252072	-1.21148	5e-05	0.000874514	40	5
XLOC_006320	AMIGO2	chr12:47469489-47630446	-0.534316	5e-05	0.000874514	21	5
XLOC_028612	AMMECR1	chrX:109437413-109699562	-0.198309	0.0046	0.0442595	43	6
XLOC_028620	AMOT	chrX:112018104-112084124	0.258728	0.00195	0.0219365	12	2
XLOC_018893	AMOTL2	chr3:134070364-134094259	-1.7092	5e-05	0.000874514	38	5
XLOC_003970	AMPD3	chr11:10471867-10529240	0.418219	5e-05	0.000874514	48	3
XLOC_027498	ANGPTL2	chr9:129677052-129985445	0.931496	5e-05	0.000874514	50	1
XLOC_012589	ANGPTL4	chr19:8429010-8439259	0.89411	5e-05	0.000874514	50	1
XLOC_003579	ANKRD1	chr10:92671847-92681032	-2.15083	5e-05	0.000874514	38	5
XLOC_001792	ANKRD13C	chr1:70724679-70833705	-0.272467	0.0033	0.0335457	10	6
XLOC_020348	ANKRD33B	chr5:10564374-10658022	-1.28635	5e-05	0.000874514	38	5
XLOC_021120	ANKRD34B	chr5:79852573-79866304	0.509681	0.00015	0.00238659	48	3
XLOC_020085	ANKRD50	chr4:125584460-125633902	0.258597	0.0003	0.0044117	46	2
XLOC_006140	ANO2	chr12:5671814-6055398	-0.445416	0.0005	0.00687369	40	5
XLOC_019955	ANTXR2	chr4:80822770-80994626	0.449088	5e-05	0.000874514	28	3
XLOC_003427	ANXA8	chr10:47096453-47174143	-0.704251	5e-05	0.000874514	39	5
XLOC_002898	ANXA8L1	chr10:47746849-47770972	-0.614857	5e-05	0.000874514	20	5
XLOC_013494	AP1M2	chr19:10683113-10697991	-0.318613	5e-05	0.000874514	58	7
XLOC_027266	APBA1	chr9:72042448-72287841	-0.30483	5e-05	0.000874514	35	7
XLOC_002834	APBB1IP	chr10:26727033-26857369	-0.381533	5e-05	0.000874514	41	6
XLOC_016650	APCDD1L	chr20:57034159-57089994	0.652911	5e-05	0.000874514	50	1
XLOC_017296	APOBEC3G	chr22:39473009-39483748	0.345452	0.0005	0.00687369	15	4
XLOC_017265	APOL1	chr22:36649116-36663577	0.2607	0.00015	0.00238659	12	2
XLOC_017535	APOL3	chr22:36536370-36562225	0.55168	5e-05	0.000874514	48	3
XLOC_017263	APOL6	chr22:36044423-36064456	0.469424	5e-05	0.000874514	48	3
XLOC_005579	APOLD1	chr12:12878850-12944399	0.220556	0.0045	0.0434441	12	2
XLOC_006616	APPL2	chr12:105567074-105630008	-0.214203	0.00185	0.0209634	43	6
XLOC_022770	ARHGAP18	chr6:129897000-130031370	-0.276098	0.00015	0.00238659	42	6
XLOC_010711	ARHGAP23	chr17:36584689-36668628	-0.288068	5e-05	0.000874514	58	7
XLOC_020716	ARHGAP26	chr5:142149924-142608572	0.41583	0.0001	0.00164466	48	3
XLOC_001862	ARHGAP29	chr1:94614578-94745922	-0.652211	5e-05	0.000874514	39	5
XLOC_016186	ARHGAP40	chr20:37230458-37279539	-0.278708	0.00205	0.0228509	35	7
XLOC_000168	ARHGEF10L	chr1:17866248-18024370	0.266997	0.0022	0.0241604	32	4
XLOC_000049	ARHGEF16	chr1:3371142-3397677	0.334644	5e-05	0.000874514	54	4
XLOC_004374	ARHGEF17	chr11:73018776-73080425	-0.385533	5e-05	0.000874514	59	7
XLOC_020485	ARHGEF28	chr5:72921982-73237818	-0.631461	5e-05	0.000874514	39	5
XLOC_018689	ARHGEF3	chr3:56761445-57113396	0.545673	5e-05	0.000874514	48	3
XLOC_020744	ARHGEF37	chr5:148960891-149014527	0.260864	0.001	0.0124821	16	4
XLOC_007475	ARHGEF40	chr14:21484921-21572863	0.253344	0.00145	0.0170293	54	4
XLOC_007599	ARID4A	chr14:58765221-58840592	0.389952	5e-05	0.000874514	47	2
XLOC_014507	ARID5A	chr2:97202453-97218404	0.550329	5e-05	0.000874514	51	1
XLOC_002935	ARID5B	chr10:63661012-63856707	-0.527466	5e-05	0.000874514	21	5
XLOC_024284	ARL4A	chr7:12726451-12730558	-0.313475	5e-05	0.000874514	42	6
XLOC_015803	ARL4C	chr2:235401685-235405757	0.513389	5e-05	0.000874514	28	3
XLOC_010794	ARL4D	chr17:41476337-41479990	0.582264	5e-05	0.000874514	49	1
XLOC_017999	ARL6IP5	chr3:69134089-69155239	0.212657	0.00175	0.0200429	45	2
XLOC_028065	ARMCX1	chrX:100805513-100809682	0.24154	0.0013	0.0155128	5	2
XLOC_003982	ARNTL	chr11:13299273-13408812	0.470508	5e-05	0.000874514	48	3
XLOC_005147	ARRB1	chr11:74971165-75062875	0.435813	5e-05	0.000874514	48	3
XLOC_012736	ARRDC2	chr19:18111872-18124911	0.333204	0.0001	0.00164466	31	4
XLOC_021149	ARRDC3	chr5:90664540-90909195	0.800631	5e-05	0.000874514	50	1
XLOC_028305	ARSE	chrX:2851763-2886351	0.659257	5e-05	0.000874514	50	1
XLOC_021333	ARSI	chr5:149675908-149682525	0.302202	0.00035	0.00506847	54	4
XLOC_020057	ARSJ	chr4:114793915-114901289	-0.593579	5e-05	0.000874514	39	5
XLOC_026409	ASAP1	chr8:131064349-131456190	-0.518049	5e-05	0.000874514	40	5
XLOC_001515	ASAP3	chr1:23755055-23810750	0.266227	0.0005	0.00687369	16	4
XLOC_014992	ASB1	chr2:239334968-239360892	-0.243613	0.0006	0.00803511	18	7
XLOC_008221	ASB2	chr14:94400498-94444905	1.13236	5e-05	0.000874514	50	1
XLOC_002121	ASH1L	chr1:155304974-155533735	0.29907	0.00145	0.0170293	45	2
XLOC_017205	ASPHD2	chr22:26825279-26840978	0.311813	0.001	0.0124821	13	2
XLOC_001165	ATF3	chr1:212738675-212794119	0.645046	5e-05	0.000874514	49	1
XLOC_014469	ATOH8	chr2:85980748-86018878	0.652478	5e-05	0.000874514	51	1
XLOC_008850	ATP10A	chr15:25912394-26109063	-0.264505	5e-05	0.000874514	18	7
XLOC_019090	ATP13A3	chr3:194123399-194207760	-0.24917	5e-05	0.000874514	42	6
XLOC_001110	ATP2B4	chr1:203595914-203713209	0.728005	5e-05	0.000874514	50	1
XLOC_012371	ATP8B1	chr18:55297533-55470586	-0.977441	5e-05	0.000874514	38	5
XLOC_013349	ATP8B3	chr19:1782073-1812275	0.246051	0.00505	0.0476501	16	4
XLOC_012934	AXL	chr19:41725103-41767672	-0.245041	0.00015	0.00238659	18	7
XLOC_000018	B3GALT6	chr1:1167628-1170420	-0.207828	0.0034	0.0343376	57	7
XLOC_014373	B3GNT2	chr2:62423261-62451866	0.303227	5e-05	0.000874514	46	2
XLOC_018339	B3GNT5	chr3:182895791-183146311	0.264577	0.00095	0.0119277	46	2
XLOC_014949	B3GNT7	chr2:232260334-232265875	0.980742	5e-05	0.000874514	50	1
XLOC_011072	BAHCC1	chr17:79349698-79433358	0.600776	5e-05	0.000874514	51	1
XLOC_011068	BAIAP2	chr17:79008946-79156964	0.281902	0.0001	0.00164466	32	4
XLOC_011822	BAIAP2-AS1	chr17:79002921-79008564	0.257592	0.0009	0.0114004	32	4
XLOC_002844	BAMBI	chr10:28966423-28971868	0.388465	5e-05	0.000874514	27	2
XLOC_013880	BBC3	chr19:47724078-47736225	0.683513	5e-05	0.000874514	51	1
XLOC_006534	BBS10	chr12:76738265-76742222	-0.470938	5e-05	0.000874514	40	5
XLOC_001858	BCAR3	chr1:94027259-94312706	-0.395573	5e-05	0.000874514	8	7
XLOC_012383	BCL2	chr18:60790578-60987307	-0.871236	5e-05	0.000874514	38	5
XLOC_016495	BCL2L1	chr20:30252257-30311395	-0.691737	5e-05	0.000874514	61	5
XLOC_014574	BCL2L11	chr2:111878457-111926022	0.813731	5e-05	0.000874514	50	1
XLOC_012984	BCL3	chr19:45251977-45263302	1.61975	5e-05	0.000874514	50	1
XLOC_000742	BCL9	chr1:147013270-147098314	0.26446	0.0006	0.00803511	5	2
XLOC_028390	BCOR	chrX:39910498-40036610	0.509196	5e-05	0.000874514	28	3
XLOC_028165	BCORL1	chrX:129114319-129192100	0.6762	5e-05	0.000874514	50	1
XLOC_004836	BDNF	chr11:27528398-27743605	-1.30048	5e-05	0.000874514	38	5
XLOC_017712	BHLHE40	chr3:4938492-5026865	0.832038	5e-05	0.000874514	50	1
XLOC_002927	BICC1	chr10:60271927-60591230	-0.384939	5e-05	0.000874514	41	6
XLOC_004467	BIRC3	chr11:102188180-102210135	0.448939	5e-05	0.000874514	47	2
XLOC_008907	BMF	chr15:40380090-40401134	2.62696	5e-05	0.000874514	50	1
XLOC_008078	BMP4	chr14:54416454-54423554	-0.740319	5e-05	0.000874514	38	5
XLOC_003035	BMPR1A	chr10:88516362-88689894	0.212736	0.0029	0.0300882	12	2
XLOC_009167	BNC1	chr15:83924637-83953468	-0.502322	5e-05	0.000874514	21	5
XLOC_015010	BOK	chr2:242483800-242513613	-0.288725	5e-05	0.000874514	58	7
XLOC_020377	BRIX1	chr5:34915819-34925787	-0.336538	5e-05	0.000874514	41	6
XLOC_019325	BST1	chr4:15683351-15741118	-0.290902	0.00025	0.00377052	2	6
XLOC_000444	BTF3L4	chr1:52521856-52556388	-0.210729	0.0019	0.0214305	43	6
XLOC_006564	BTG1	chr12:92378751-92539673	0.629591	5e-05	0.000874514	49	1
XLOC_001107	BTG2	chr1:203274663-203278729	0.472502	5e-05	0.000874514	52	3
XLOC_021686	BTN2A3P	chr6:26421618-26434312	0.37576	0.0003	0.0044117	27	2
XLOC_021683	BTN3A2	chr6:26365386-26378548	0.270785	0.0003	0.0044117	5	2
XLOC_022706	BVES	chr6:105544698-105585049	0.303278	0.0002	0.00310691	46	2
XLOC_021879	BYSL	chr6:41888950-42016632	-0.519895	5e-05	0.000874514	60	5
XLOC_003415	C10orf10	chr10:45455218-45500777	1.83271	0.0002	0.00310691	50	1
XLOC_003126	C10orf2	chr10:102747292-102754158	-0.39752	5e-05	0.000874514	22	6
XLOC_005060	C11orf68	chr11:65682876-65686531	-0.211409	0.00335	0.0339732	57	7
XLOC_005015	C11orf95	chr11:63527363-63536705	0.431342	5e-05	0.000874514	52	3
XLOC_006491	C12orf66	chr12:64580091-64616076	-0.292573	0.00235	0.025545	42	6
XLOC_008682	C15orf39	chr15:75494215-75504510	0.43848	5e-05	0.000874514	52	3
XLOC_008911	C15orf52	chr15:40623652-40633168	-0.514761	5e-05	0.000874514	60	5
XLOC_010303	C16orf46	chr16:81087101-81110872	0.424037	0.00125	0.0150954	48	3
XLOC_012146	C18orf25	chr18:43753501-43846955	-0.292662	5e-05	0.000874514	23	6
XLOC_024273	C1GALT1	chr7:7222245-7288280	-0.232442	0.001	0.0124821	43	6
XLOC_001082	C1orf106	chr1:200860184-200884864	0.216538	0.00275	0.0288118	5	2
XLOC_001632	C1orf109	chr1:38147069-38157938	-0.286004	0.0002	0.00310691	35	7
XLOC_002510	C1orf198	chr1:230972864-231005335	-0.516148	5e-05	0.000874514	60	5
XLOC_011561	C1QL1	chr17:43037060-43045644	0.51838	0.0006	0.00803511	48	3
XLOC_011053	C1QTNF1	chr17:77015290-77045870	0.336742	5e-05	0.000874514	54	4
XLOC_016909	C21orf91	chr21:19149720-19191703	0.693	5e-05	0.000874514	49	1
XLOC_005138	C2CD3	chr11:73723758-73882064	-0.888129	5e-05	0.000874514	38	5
XLOC_014649	C2orf27A	chr2:132439412-132524977	-0.540245	5e-05	0.000874514	60	5
XLOC_020557	C5orf30	chr5:102594441-102614361	-0.478983	5e-05	0.000874514	40	5
XLOC_022116	C6orf58	chr6:127892156-127912998	0.748708	0.00025	0.00377052	49	1
XLOC_022219	C6orf99	chr6:159290898-159350239	-0.719352	5e-05	0.000874514	38	5
XLOC_025771	C8orf46	chr8:67405490-67430759	-0.972138	5e-05	0.000874514	38	5
XLOC_025636	C8orf58	chr8:22457113-22461664	-0.486911	5e-05	0.000874514	59	7
XLOC_026803	C9orf3	chr9:97488950-97849500	-0.334681	0.0001	0.00164466	19	7
XLOC_025816	CA2	chr8:86351055-86393721	0.502745	0.0001	0.00164466	48	3
XLOC_017186	CABIN1	chr22:24407764-24574596	0.314264	0.0015	0.0174962	13	2
XLOC_005676	CACNB3	chr12:49208175-49222726	0.346282	5e-05	0.000874514	31	4
XLOC_015189	CALM2	chr2:47387220-47403740	-0.18644	0.005	0.0473877	43	6
XLOC_025020	CAMK2B	chr7:44256748-44365230	0.213322	0.0046	0.0442595	16	4
XLOC_011151	CAMKK1	chr17:3763616-3796337	0.918271	5e-05	0.000874514	50	1
XLOC_012572	CAMSAP3	chr19:7660786-7683196	0.407381	0.0001	0.00164466	53	4
XLOC_006286	CAPRIN2	chr12:30862485-30907878	0.320634	5e-05	0.000874514	46	2
XLOC_009978	CARHSP1	chr16:8946798-8962869	0.290044	5e-05	0.000874514	15	4
XLOC_003350	CASC10	chr10:21781704-21786213	-0.490288	0.0002	0.00310691	59	7
XLOC_020204	CASP3	chr4:185548849-185570629	0.342076	5e-05	0.000874514	46	2
XLOC_003181	CASP7	chr10:115438920-115490668	0.250607	0.00055	0.00749474	12	2
XLOC_024657	CAV1	chr7:116164838-116201239	-0.189374	0.00445	0.0430587	43	6
XLOC_016140	CBFA2T2	chr20:32077890-32237837	0.223023	0.00355	0.0356209	12	2
XLOC_012399	CBLN2	chr18:70203794-70211723	-0.340901	5e-05	0.000874514	19	7
XLOC_016814	CBR3	chr21:37504064-37528606	0.268381	0.0007	0.00912403	5	2
XLOC_011057	CBX2	chr17:77751949-77761483	0.37258	0.00035	0.00506847	14	3
XLOC_011814	CBX4	chr17:77806912-77813213	0.371627	5e-05	0.000874514	53	4
XLOC_011813	CBX8	chr17:77766148-77770916	0.425883	5e-05	0.000874514	52	3
XLOC_012378	CCBE1	chr18:57098170-57365367	-0.319008	5e-05	0.000874514	41	6
XLOC_017215	CCDC117	chr22:29168661-29185289	-0.227498	0.00205	0.0228509	43	6
XLOC_006018	CCDC64	chr12:120427561-120532479	-0.286628	0.0006	0.00803511	35	7
XLOC_018791	CCDC80	chr3:112315640-112360182	-0.466568	5e-05	0.000874514	8	7
XLOC_008246	CCDC85C	chr14:99947738-100070727	-0.573341	5e-05	0.000874514	60	5
XLOC_004187	CCDC86	chr11:60609428-60623444	-0.252869	0.00275	0.0288118	2	6
XLOC_010676	CCL2	chr17:32582295-32584220	0.331829	0.00025	0.00377052	15	4
XLOC_004341	CCND1	chr11:69455872-69469242	-0.430959	5e-05	0.000874514	8	7
XLOC_021138	CCNH	chr5:86690078-86708850	-0.308281	5e-05	0.000874514	9	6
XLOC_021376	CCNJL	chr5:159678546-159739608	0.245031	0.0023	0.0250813	5	2
XLOC_019627	CCRN4L	chr4:139936667-140098352	-0.664707	5e-05	0.000874514	61	5
XLOC_003028	CCSER2	chr10:86088344-86278277	-0.308742	0.00185	0.0209634	42	6
XLOC_018087	CD200	chr3:112051915-112081660	-0.362483	0.0002	0.00310691	9	6
XLOC_026596	CD274	chr9:5450502-5470567	-0.908646	5e-05	0.000874514	38	5
XLOC_016237	CD40	chr20:44746892-44758384	0.216774	0.0027	0.0283749	16	4
XLOC_001141	CD55	chr1:207494816-207536026	-0.283622	0.00145	0.0170293	42	6
XLOC_001957	CD58	chr1:117057155-117113715	0.288232	0.0006	0.00803511	46	2
XLOC_004069	CD82	chr11:44587140-44643203	0.286818	0.0001	0.00164466	54	4
XLOC_021635	CD83	chr6:14117486-14137148	0.363615	5e-05	0.000874514	47	2
XLOC_018584	CDC25A	chr3:48198667-48230001	-0.299645	5e-05	0.000874514	2	6
XLOC_017272	CDC42EP1	chr22:37956470-37965410	-0.263145	0.00025	0.00377052	57	7
XLOC_015150	CDC42EP3	chr2:37869024-37900022	-1.00946	5e-05	0.000874514	38	5
XLOC_011742	CDC42EP4	chr17:71278583-71308143	0.561029	5e-05	0.000874514	51	1
XLOC_018558	CDCP1	chr3:45123765-45187984	0.276882	5e-05	0.000874514	26	2
XLOC_010204	CDH11	chr16:64980682-65155953	-0.270352	0.00375	0.0372125	2	6
XLOC_014828	CDK15	chr2:202671151-202760275	-0.32156	5e-05	0.000874514	41	6
XLOC_025156	CDK6	chr7:92234234-92546501	-0.247662	0.0002	0.00310691	42	6
XLOC_021854	CDKN1A	chr6:36644236-36655116	0.679911	5e-05	0.000874514	50	1
XLOC_005578	CDKN1B	chr12:12870203-12875316	0.211786	0.00315	0.0321933	12	2
XLOC_004677	CDKN1C	chr11:2904447-2907105	0.696654	5e-05	0.000874514	50	1
XLOC_010053	CDR2	chr16:22357254-22385950	-0.535312	5e-05	0.000874514	37	5
XLOC_011002	CDR2L	chr17:72983713-73001895	0.276187	5e-05	0.000874514	54	4
XLOC_018196	CDV3	chr3:133292433-133309118	-0.325993	5e-05	0.000874514	41	6
XLOC_016253	CEBPB	chr20:48801139-48809227	0.54155	5e-05	0.000874514	29	1
XLOC_010232	CENPT	chr16:67862059-67905219	0.40457	0.0023	0.0250813	14	3
XLOC_014824	CFLAR	chr2:201980876-202037411	-0.411577	5e-05	0.000874514	8	7
XLOC_013072	CGB5	chr19:49547101-49548568	0.863211	5e-05	0.000874514	50	1
XLOC_000791	CGN	chr1:151483846-151511167	-0.559101	5e-05	0.000874514	60	5
XLOC_008510	CHAC1	chr15:41245635-41248717	0.40738	5e-05	0.000874514	31	4
XLOC_018473	CHCHD4	chr3:14153576-14166371	-0.299717	0.0001	0.00164466	19	7
XLOC_006149	CHD4	chr12:6679247-6716599	0.185	0.005	0.0473877	6	2
XLOC_019884	CHIC2	chr4:54874310-54957988	-0.391519	5e-05	0.000874514	22	6
XLOC_002550	CHML	chr1:241695433-241803710	-0.339307	5e-05	0.000874514	41	6
XLOC_011067	CHMP6	chr17:78965640-78973933	0.200102	0.00495	0.0469659	55	4
XLOC_005197	CHORDC1	chr11:89933431-89956532	-0.226484	0.0021	0.023317	43	6
XLOC_008501	CHST14	chr15:40763159-40765357	-0.226301	0.00175	0.0200429	57	7
XLOC_012953	CIC	chr19:42772688-42800042	0.222926	0.0022	0.0241604	55	4
XLOC_018644	CISH	chr3:50643884-50649262	0.805411	5e-05	0.000874514	50	1
XLOC_022817	CITED2	chr6:139693391-139695787	-1.26143	5e-05	0.000874514	38	5
XLOC_005082	CLCF1	chr11:67085249-67159158	-0.345474	0.00045	0.00629779	58	7
XLOC_019074	CLDN1	chr3:190023489-190040235	-0.514776	5e-05	0.000874514	40	5
XLOC_016818	CLDN14	chr21:37802644-37948867	0.747589	0.00105	0.0130017	50	1
XLOC_028097	CLDN2	chrX:106143292-106174091	0.847541	5e-05	0.000874514	50	1
XLOC_024476	CLDN4	chr7:73245192-73247023	1.23139	5e-05	0.000874514	50	1
XLOC_024483	CLIP2	chr7:73703728-73820428	0.301918	5e-05	0.000874514	32	4
XLOC_014286	CLIP4	chr2:29320541-29406679	-0.234449	0.00285	0.0297137	43	6
XLOC_005536	CLSTN3	chr12:7282966-7311530	0.226079	0.00155	0.0179935	16	4
XLOC_001205	CNIH3	chr1:224799126-224928307	0.506472	5e-05	0.000874514	29	1
XLOC_001866	CNN3	chr1:95362504-95392779	-0.333706	5e-05	0.000874514	41	6
XLOC_003151	CNNM2	chr10:104678046-104843065	0.470205	0.0004	0.00569126	52	3
XLOC_014509	CNNM4	chr2:97426618-97477628	0.311371	0.00025	0.00377052	13	2
XLOC_005655	CNTN1	chr12:41086243-41466213	-0.746727	5e-05	0.000874514	38	5
XLOC_010777	CNTNAP1	chr17:40834631-40852011	0.310143	5e-05	0.000874514	32	4
XLOC_001730	COA7	chr1:53149906-53174092	-0.287184	0.0003	0.0044117	10	6
XLOC_001886	COL11A1	chr1:103342022-103574052	-0.283387	5e-05	0.000874514	35	7
XLOC_015629	COL5A2	chr2:189896640-190044605	-0.317581	5e-05	0.000874514	58	7
XLOC_016887	COL6A1	chr21:47401662-47424963	0.296031	5e-05	0.000874514	54	4
XLOC_018594	COL7A1	chr3:48601505-48632854	0.295221	5e-05	0.000874514	54	4
XLOC_018047	COL8A1	chr3:99273152-99897476	-0.506652	5e-05	0.000874514	60	5
XLOC_002313	COLGALT2	chr1:183898795-184020756	-0.693166	5e-05	0.000874514	61	5
XLOC_009562	CORO1A	chr16:30194249-30200937	0.291742	0.0044	0.0426715	54	4
XLOC_006630	CORO1C	chr12:109038884-109125326	-0.282694	5e-05	0.000874514	2	6
XLOC_008635	CORO2B	chr15:68871307-69020144	0.437309	5e-05	0.000874514	14	3
XLOC_024710	CPA4	chr7:129932973-129964020	-0.53319	5e-05	0.000874514	37	5
XLOC_009158	CPEB1	chr15:83211949-83378660	0.287737	0.0022	0.0241604	5	2
XLOC_019322	CPEB2	chr4:15004297-15447791	0.407012	5e-05	0.000874514	47	2
XLOC_024668	CPED1	chr7:120628640-120939775	-0.402595	5e-05	0.000874514	22	6
XLOC_026481	CPSF1	chr8:145597703-145634733	-0.206341	0.00415	0.040523	57	7
XLOC_014306	CRIM1	chr2:36582857-36778281	-0.492602	5e-05	0.000874514	21	5
XLOC_025796	CRISPLD1	chr8:75896707-75946793	0.265395	0.0006	0.00803511	26	2
XLOC_019780	CRMP1	chr4:5712892-5894810	0.413073	0.0024	0.0259565	28	3
XLOC_006622	CRY1	chr12:107385140-107487635	-0.427871	5e-05	0.000874514	40	5
XLOC_004078	CRY2	chr11:45868668-45928040	0.300725	0.00025	0.00377052	54	4
XLOC_000650	CSF1	chr1:110453089-110473616	0.253316	0.00055	0.00749474	55	4
XLOC_020626	CSF2	chr5:131409484-131411863	1.08662	5e-05	0.000874514	50	1
XLOC_009116	CSPG4	chr15:75966662-76005189	1.06447	5e-05	0.000874514	50	1
XLOC_004291	CST6	chr11:65779461-65780976	-0.831511	0.0014	0.0165444	38	5
XLOC_022777	CTGF	chr6:132269316-132272518	-2.33854	5e-05	0.000874514	38	5
XLOC_012150	CTIF	chr18:46065426-46389663	-0.497144	5e-05	0.000874514	60	5
XLOC_000356	CTPS1	chr1:41444970-41478409	-0.205206	0.0019	0.0214305	3	6
XLOC_002033	CTSK	chr1:150768683-150782056	0.509642	5e-05	0.000874514	28	3
XLOC_028645	CUL4B	chrX:119658377-119709684	-0.383959	5e-05	0.000874514	41	6
XLOC_009667	CX3CL1	chr16:57406372-57418960	0.824898	5e-05	0.000874514	50	1
XLOC_019466	CXCL1	chr4:74735108-74737019	-0.93679	5e-05	0.000874514	38	5
XLOC_019944	CXCL10	chr4:76932332-77033955	0.519851	0.0025	0.0267502	49	1
XLOC_019463	CXCL8	chr4:74606222-74609433	-0.588356	5e-05	0.000874514	39	5
XLOC_020671	CXXC5	chr5:139027836-139063476	0.733199	5e-05	0.000874514	50	1
XLOC_014735	CYBRD1	chr2:172378756-172414643	-0.201435	0.0025	0.0267502	43	6
XLOC_015153	CYP1B1	chr2:38294686-38303920	0.822265	5e-05	0.000874514	50	1
XLOC_016637	CYP24A1	chr20:52769987-52790533	-1.20443	5e-05	0.000874514	38	5
XLOC_012933	CYP2S1	chr19:41699052-41713444	0.348049	0.0027	0.0283749	15	4
XLOC_000554	CYR61	chr1:86046443-86049648	-1.35325	5e-05	0.000874514	38	5
XLOC_024890	CYTH3	chr7:6201401-6312287	-0.375755	5e-05	0.000874514	59	7
XLOC_021000	DAB2	chr5:39371775-39425335	-0.691966	5e-05	0.000874514	39	5
XLOC_026892	DAB2IP	chr9:124329380-124547814	0.281442	0.0005	0.00687369	32	4
XLOC_007602	DACT1	chr14:59100785-59115038	-0.545816	5e-05	0.000874514	21	5
XLOC_004205	DAGLA	chr11:61447796-61514474	0.444106	5e-05	0.000874514	52	3
XLOC_020945	DAP	chr5:10679341-10761387	-0.221108	0.0009	0.0114004	2	6
XLOC_026764	DAPK1	chr9:90112142-90323549	-0.300546	5e-05	0.000874514	2	6
XLOC_028663	DCAF12L1	chrX:125683365-125686842	-0.55874	5e-05	0.000874514	37	5
XLOC_007659	DCAF4	chr14:73393039-73426524	-0.239514	0.0011	0.0135815	10	6
XLOC_022328	DCDC2	chr6:24171982-24383520	-0.469851	5e-05	0.000874514	40	5
XLOC_019654	DCLK2	chr4:150999425-151178639	-0.569419	5e-05	0.000874514	37	5
XLOC_000684	DCLRE1B	chr1:114447830-114456708	0.205154	0.00505	0.0476501	45	2
XLOC_001828	DDAH1	chr1:85784165-86044046	-0.520916	5e-05	0.000874514	40	5
XLOC_022439	DDAH2	chr6:31694813-31698042	0.260627	0.0001	0.00164466	16	4
XLOC_002976	DDIT4	chr10:74033676-74035797	1.83721	5e-05	0.000874514	50	1
XLOC_004483	DDX10	chr11:108535751-108811657	-0.197856	0.0042	0.0409177	43	6
XLOC_014600	DDX18	chr2:118572254-118589953	-0.261259	5e-05	0.000874514	42	6
XLOC_002955	DDX21	chr10:70715878-70744825	-0.362087	5e-05	0.000874514	22	6
XLOC_028187	DDX26B	chrX:134654007-134716460	0.298497	0.0027	0.0283749	46	2
XLOC_028904	DDX3Y	chrY:15016018-15032392	-0.215736	0.002	0.0224105	43	6
XLOC_005581	DDX47	chr12:12966279-12982915	-0.310372	5e-05	0.000874514	42	6
XLOC_027152	DDX58	chr9:32455299-32526322	0.31006	5e-05	0.000874514	46	2
XLOC_020165	DDX60L	chr4:169277885-169401669	-0.200918	0.00505	0.0476501	43	6
XLOC_022322	DEK	chr6:18224399-18264799	-0.290933	5e-05	0.000874514	42	6
XLOC_025365	DENND2A	chr7:140216396-140340614	-0.225625	0.0026	0.0275613	18	7
XLOC_004035	DEPDC7	chr11:33037409-33055128	-0.23267	0.00365	0.0364744	10	6
XLOC_010898	DGKE	chr17:54911369-54946036	-0.306106	5e-05	0.000874514	42	6
XLOC_006924	DGKH	chr13:42614171-42830716	-0.298037	0.0001	0.00164466	23	6
XLOC_025351	DGKI	chr7:137065804-137531765	-0.365353	0.00055	0.00749474	41	6
XLOC_001749	DHCR24	chr1:55315299-55352921	-0.231374	0.0004	0.00569126	18	7
XLOC_013065	DHDH	chr19:49436855-49448344	0.541457	0.0049	0.0465173	52	3
XLOC_011179	DHX33	chr17:5344231-5372380	-0.294009	5e-05	0.000874514	2	6
XLOC_001152	DIEXF	chr1:210001311-210030910	-0.208198	0.00525	0.0492382	10	6
XLOC_027324	DIRAS2	chr9:93372113-93405398	0.760347	5e-05	0.000874514	50	1
XLOC_008623	DIS3L	chr15:66585620-66679077	-0.567204	5e-05	0.000874514	21	5
XLOC_004497	DIXDC1	chr11:111797867-111893374	0.337311	5e-05	0.000874514	47	2
XLOC_028283	DKC1	chrX:153991016-154005964	-0.261163	0.00085	0.0108232	18	7
XLOC_002922	DKK1	chr10:52750910-54077417	-2.03665	5e-05	0.000874514	38	5
XLOC_026061	DLC1	chr8:12940868-13372429	-0.959407	5e-05	0.000874514	38	5
XLOC_027999	DLG3	chrX:69664704-69725339	0.318463	0.00015	0.00238659	13	2
XLOC_014739	DLX1	chr2:172949438-172954406	0.485251	5e-05	0.000874514	28	3
XLOC_015578	DLX2	chr2:172963166-172967553	1.11965	5e-05	0.000874514	50	1
XLOC_028377	DMD	chrX:31137342-33357726	-0.286483	0.00045	0.00629779	42	6
XLOC_026627	DMRTA1	chr9:22446786-22455723	-0.258069	0.00535	0.049984	2	6
XLOC_014913	DNAJB2	chr2:220143932-220151622	0.262056	0.0005	0.00687369	32	4
XLOC_026654	DNAJB5	chr9:34989637-34998430	0.266834	0.0005	0.00687369	5	2
XLOC_024846	DNAJB6	chr7:157129709-157210133	-0.241075	0.00025	0.00377052	43	6
XLOC_005682	DNAJC22	chr12:49739899-49749007	0.518308	5e-05	0.000874514	29	1
XLOC_000500	DNAJC6	chr1:65720100-65881552	-0.501012	5e-05	0.000874514	37	5
XLOC_003629	DNMBP	chr10:101635331-101769676	0.255812	0.00125	0.0150954	5	2
XLOC_016129	DNMT3B	chr20:31350190-31397163	0.559444	5e-05	0.000874514	29	1
XLOC_014441	DOK1	chr2:74753774-74784678	-0.355432	0.0036	0.036038	58	7
XLOC_019261	DOK7	chr4:3465032-3503200	-0.312128	0.0003	0.0044117	58	7
XLOC_000387	DPH2	chr1:44435649-44439043	-0.239156	0.001	0.0124821	57	7
XLOC_015547	DPP4	chr2:162848454-162931052	0.224084	0.00265	0.0280391	45	2
XLOC_025659	DPYSL2	chr8:26371708-26515693	0.310067	5e-05	0.000874514	13	2
XLOC_012296	DSC2	chr18:28645938-28742819	0.249094	0.00065	0.0085969	12	2
XLOC_012391	DSEL	chr18:65173818-65566856	-0.326544	5e-05	0.000874514	42	6
XLOC_021403	DUSP1	chr5:172195092-172198203	-0.464839	5e-05	0.000874514	60	5
XLOC_002448	DUSP10	chr1:221874761-221916526	0.344156	5e-05	0.000874514	27	2
XLOC_010707	DUSP14	chr17:35849712-35873611	-0.698993	5e-05	0.000874514	61	5
XLOC_006556	DUSP6	chr12:89741601-89746636	-0.284023	0.0017	0.0195357	35	7
XLOC_007442	DUXAP10	chr14:19650031-19692916	-0.541988	5e-05	0.000874514	40	5
XLOC_017388	DUXAP8	chr22:16150528-16193009	-0.517473	5e-05	0.000874514	40	5
XLOC_013760	DYRK1B	chr19:40315986-40324873	0.343462	5e-05	0.000874514	31	4
XLOC_005838	DYRK2	chr12:68042487-68076275	-0.762309	5e-05	0.000874514	38	5
XLOC_001516	E2F2	chr1:23832919-23857786	0.289097	0.00075	0.0096944	13	2
XLOC_006537	E2F7	chr12:77415025-77459360	0.400509	5e-05	0.000874514	47	2
XLOC_004816	E2F8	chr11:19245609-19263208	0.31025	0.0001	0.00164466	46	2
XLOC_021630	EDN1	chr6:12290528-12297489	-2.08335	5e-05	0.000874514	38	5
XLOC_001661	EDN2	chr1:41944445-41951700	-0.96521	5e-05	0.000874514	38	5
XLOC_019649	EDNRA	chr4:148402068-148466106	0.360839	5e-05	0.000874514	47	2
XLOC_015208	EFEMP1	chr2:56093096-56151298	-0.276841	0.0001	0.00164466	10	6
XLOC_000856	EFNA1	chr1:155100348-155107386	0.567445	5e-05	0.000874514	49	1
XLOC_027986	EFNB1	chrX:68048839-68062006	0.714438	5e-05	0.000874514	50	1
XLOC_020664	EGR1	chr5:137801180-137805004	-0.479279	5e-05	0.000874514	37	5
XLOC_008492	EIF2AK4	chr15:40226324-40327797	-0.207436	0.0023	0.0250813	43	6
XLOC_019003	EIF5A2	chr3:170603279-170626426	-0.237168	0.0013	0.0155128	43	6
XLOC_007210	ELF1	chr13:41505384-41658139	0.298647	0.00045	0.00629779	46	2
XLOC_001095	ELF3	chr1:201979689-201986315	0.959944	5e-05	0.000874514	50	1
XLOC_017553	ELFN2	chr22:37736684-37823998	-0.34281	5e-05	0.000874514	58	7
XLOC_021158	ELL2	chr5:95220735-95966789	-0.608461	5e-05	0.000874514	39	5
XLOC_021094	ENC1	chr5:73923230-74072737	-0.995802	5e-05	0.000874514	38	5
XLOC_026093	ENTPD4	chr8:23286427-23315244	-0.221591	0.0015	0.0174962	43	6
XLOC_003114	ENTPD7	chr10:101419262-101515894	-0.419762	5e-05	0.000874514	41	6
XLOC_014335	EPAS1	chr2:46524540-46613842	-0.338852	5e-05	0.000874514	19	7
XLOC_012245	EPB41L3	chr18:5392247-5630790	-0.295084	5e-05	0.000874514	2	6
XLOC_012327	EPG5	chr18:43427573-43547309	-0.674469	5e-05	0.000874514	39	5
XLOC_001453	EPHA2	chr1:16450831-16509626	-1.00356	5e-05	0.000874514	38	5
XLOC_015755	EPHA4	chr2:222282746-222438922	-0.598539	5e-05	0.000874514	20	5
XLOC_019899	EPHA5	chr4:66185280-66573965	-0.411654	5e-05	0.000874514	22	6
XLOC_025217	EPHB4	chr7:100400186-100425143	0.253942	0.0002	0.00310691	32	4
XLOC_001208	EPHX1	chr1:225997775-226070420	0.229566	0.00525	0.0492382	5	2
XLOC_013504	EPOR	chr19:11487797-11495018	0.477212	5e-05	0.000874514	30	3
XLOC_026468	EPPK1	chr8:144939426-144952632	0.471035	5e-05	0.000874514	52	3
XLOC_014248	EPT1	chr2:26531040-26618759	-0.201734	0.0033	0.0335457	43	6
XLOC_020448	ERBB2IP	chr5:65222381-65376851	-0.562485	5e-05	0.000874514	40	5
XLOC_013796	ERF	chr19:42751712-42759316	0.256741	0.0002	0.00310691	32	4
XLOC_001400	ERRFI1	chr1:8071778-8086393	-0.227421	0.00195	0.0219365	43	6
XLOC_016431	ESF1	chr20:13694968-13765579	-0.256833	0.00025	0.00377052	42	6
XLOC_005367	ETS1	chr11:128328655-128457453	-0.477075	5e-05	0.000874514	21	5
XLOC_016827	ETS2	chr21:40177230-40196878	0.615934	5e-05	0.000874514	49	1
XLOC_024907	ETV1	chr7:13930786-14031050	0.380812	5e-05	0.000874514	47	2
XLOC_015301	EVA1A	chr2:75719314-75822984	-0.333132	5e-05	0.000874514	9	6
XLOC_001618	EVA1B	chr1:36787630-36789755	0.316657	5e-05	0.000874514	54	4
XLOC_019273	EVC	chr4:5712892-5894810	0.362299	5e-05	0.000874514	31	4
XLOC_011778	EVPL	chr17:74002827-74023536	-0.417165	5e-05	0.000874514	59	7
XLOC_026367	EXT1	chr8:118811601-119124058	-0.347477	5e-05	0.000874514	9	6
XLOC_022862	EZR	chr6:159186772-159243272	-0.349822	5e-05	0.000874514	19	7
XLOC_020496	F2R	chr5:76011867-76031663	-0.238819	0.00075	0.0096944	10	6
XLOC_020497	F2RL1	chr5:76114832-76131140	-0.307903	5e-05	0.000874514	9	6
XLOC_021101	F2RL2	chr5:75699079-76003957	-0.279705	0.00195	0.0219365	23	6
XLOC_001863	F3	chr1:94994731-95007413	-1.33752	5e-05	0.000874514	38	5
XLOC_006063	FAM101A	chr12:124457761-124800570	-0.297787	5e-05	0.000874514	35	7
XLOC_011105	FAM101B	chr17:289770-295731	-0.380164	5e-05	0.000874514	19	7
XLOC_027513	FAM102A	chr9:130702667-130743323	0.34012	5e-05	0.000874514	13	2
XLOC_000629	FAM102B	chr1:109102970-109181949	0.314204	5e-05	0.000874514	46	2
XLOC_003326	FAM107B	chr10:14560555-14816896	-0.225117	0.00095	0.0119277	43	6
XLOC_014836	FAM117B	chr2:203499633-203634480	0.41945	5e-05	0.000874514	47	2
XLOC_019658	FAM160A1	chr4:152330285-152682175	-0.363499	0.002	0.0224105	9	6
XLOC_003188	FAM160B1	chr10:116581502-116659586	-0.458241	5e-05	0.000874514	40	5
XLOC_015223	FAM161A	chr2:62051982-62081324	0.292749	0.00035	0.00506847	46	2
XLOC_026043	FAM167A	chr8:11197145-11324276	0.396539	5e-05	0.000874514	31	4
XLOC_011551	FAM171A2	chr17:42430657-42441235	0.404052	5e-05	0.000874514	53	4
XLOC_016879	FAM207A	chr21:46350120-46398334	-0.340598	0.0001	0.00164466	58	7
XLOC_024226	FAM20C	chr7:192757-300740	0.611791	5e-05	0.000874514	51	1
XLOC_012267	FAM210A	chr18:13663345-13726591	-0.21324	0.0038	0.037665	43	6
XLOC_017915	FAM212A	chr3:49840686-49842463	0.697909	0.0002	0.00310691	50	1
XLOC_008992	FAM214A	chr15:52873517-52971414	0.310799	0.0005	0.00687369	27	2
XLOC_022658	FAM46A	chr6:82455446-82462428	0.535732	5e-05	0.000874514	48	3
XLOC_001550	FAM46B	chr1:27331510-27339333	-0.349895	5e-05	0.000874514	58	7
XLOC_019480	FAM47E	chr4:77135192-77232283	0.355409	5e-05	0.000874514	13	2
XLOC_006288	FAM60A	chr12:31433514-31479159	-0.573987	5e-05	0.000874514	21	5
XLOC_008589	FAM63B	chr15:59062309-59154104	-0.428653	5e-05	0.000874514	40	5
XLOC_026395	FAM84B	chr8:127564682-127629954	-0.591712	5e-05	0.000874514	20	5
XLOC_003054	FAS	chr10:90692440-90775542	0.324829	0.0002	0.00310691	46	2
XLOC_020221	FAT1	chr4:187508331-187644987	-0.239764	0.00085	0.0108232	10	6
XLOC_019610	FAT4	chr4:126236123-126414087	-0.507801	5e-05	0.000874514	37	5
XLOC_022696	FAXC	chr6:99720792-99797922	-0.263508	0.00185	0.0209634	42	6
XLOC_019811	FBXL5	chr4:15605738-15683290	-0.227624	0.0018	0.0204919	43	6
XLOC_020355	FBXL7	chr5:15500304-15939905	0.239094	0.0023	0.0250813	5	2
XLOC_000101	FBXO44	chr1:11708417-11723384	0.294121	0.00175	0.0200429	32	4
XLOC_000102	FBXO6	chr1:11724149-11734409	0.390555	0.0029	0.0300882	27	2
XLOC_012542	FEM1A	chr19:4791727-4795571	-0.217367	0.00255	0.0271492	57	7
XLOC_019668	FGB	chr4:155484131-155493915	-0.325116	0.0017	0.0195357	41	6
XLOC_021307	FGF1	chr5:141971742-142077635	-0.336409	0.0002	0.00310691	9	6
XLOC_019606	FGF2	chr4:123747848-123844159	-0.704809	5e-05	0.000874514	39	5
XLOC_019497	FGF5	chr4:81187726-81218849	-1.17676	5e-05	0.000874514	38	5
XLOC_019245	FGFR3	chr4:1795022-1810599	0.478829	5e-05	0.000874514	52	3
XLOC_019239	FGFRL1	chr4:1005609-1020688	0.201848	0.0037	0.0368448	55	4
XLOC_019663	FHDC1	chr4:153857364-153900848	-0.847577	5e-05	0.000874514	38	5
XLOC_015404	FHL2	chr2:105977282-106055230	-0.341454	5e-05	0.000874514	19	7
XLOC_010221	FHOD1	chr16:67263291-67281425	0.324461	5e-05	0.000874514	15	4
XLOC_015552	FIGN	chr2:164459047-164593350	-0.413868	5e-05	0.000874514	41	6
XLOC_004049	FJX1	chr11:35639734-35642421	-1.00368	5e-05	0.000874514	38	5
XLOC_002059	FLG	chr1:152274645-152339168	-1.18332	5e-05	0.000874514	38	5
XLOC_000800	FLG-AS1	chr1:152274645-152339168	-0.890749	0.00255	0.0271492	38	5
XLOC_010867	FLJ45513	chr17:47913618-47926253	-0.45948	0.00015	0.00238659	8	7
XLOC_007710	FLRT2	chr14:85996487-86094400	-0.523898	5e-05	0.000874514	40	5
XLOC_001267	FMN2	chr1:240255116-240638489	-0.852618	5e-05	0.000874514	38	5
XLOC_006357	FMNL3	chr12:50017196-50101299	0.273669	0.0001	0.00164466	5	2
XLOC_018312	FNDC3B	chr3:171757417-172118492	-0.191472	0.00475	0.0454723	3	6
XLOC_005059	FOSL1	chr11:65657198-65667997	-0.569829	5e-05	0.000874514	60	5
XLOC_009820	FOXC2	chr16:86563781-86603336	-0.545804	0.0035	0.0351812	40	5
XLOC_021089	FOXD1	chr5:72702584-72744700	-0.527984	5e-05	0.000874514	60	5
XLOC_026821	FOXE1	chr9:100615472-100620942	-0.441156	5e-05	0.000874514	59	7
XLOC_009821	FOXL1	chr16:86609855-86617013	-0.316605	5e-05	0.000874514	9	6
XLOC_008200	FOXN3	chr14:89622515-90085712	-0.381821	5e-05	0.000874514	22	6
XLOC_018722	FRMD4B	chr3:69217933-69435455	0.974894	5e-05	0.000874514	50	1
XLOC_007574	FRMD6	chr14:51921229-52197444	-0.674156	5e-05	0.000874514	39	5
XLOC_012459	FSTL3	chr19:676388-683392	-0.358828	5e-05	0.000874514	58	7
XLOC_011210	FXR2	chr17:7494547-7536701	-0.248826	0.0024	0.0259565	18	7
XLOC_005294	FXYD2	chr11:117688777-117748201	0.256864	0.0052	0.0489035	54	4
XLOC_012831	FXYD5	chr19:35645624-35660788	0.211596	0.00195	0.0219365	45	2
XLOC_010808	FZD2	chr17:42634811-42638630	-0.300903	5e-05	0.000874514	35	7
XLOC_015692	FZD5	chr2:208627309-208634622	0.326618	5e-05	0.000874514	13	2
XLOC_014829	FZD7	chr2:202899309-202903160	-0.241869	0.0007	0.00912403	2	6
XLOC_001149	G0S2	chr1:209848669-209849735	0.471301	5e-05	0.000874514	30	3
XLOC_019636	GAB1	chr4:144257982-144395718	0.42448	5e-05	0.000874514	48	3
XLOC_005566	GABARAPL1	chr12:10365438-10375724	0.301752	0.00105	0.0130017	15	4
XLOC_000509	GADD45A	chr1:68150859-68154021	-0.620334	5e-05	0.000874514	61	5
XLOC_012504	GADD45B	chr19:2476122-2478257	-1.05564	5e-05	0.000874514	38	5
XLOC_015558	GALNT3	chr2:166603910-166651732	-0.412139	5e-05	0.000874514	22	6
XLOC_019705	GALNTL6	chr4:172733298-173961558	-0.485273	5e-05	0.000874514	40	5
XLOC_019568	GAR1	chr4:110736665-110745909	-0.234868	0.0012	0.0145947	57	7
XLOC_007113	GAS6-AS2	chr13:114567149-114569805	-0.772596	5e-05	0.000874514	38	5
XLOC_025206	GATS	chr7:99775297-99869855	0.335396	0.00285	0.0297137	27	2
XLOC_025110	GATSL2	chr7:74601103-74988292	0.76065	5e-05	0.000874514	50	1
XLOC_001838	GBP1	chr1:89517986-89531043	0.223868	0.00165	0.0190508	12	2
XLOC_015804	GBX2	chr2:237072748-237172988	-0.629218	5e-05	0.000874514	60	5
XLOC_026741	GCNT1	chr9:79056581-79122332	-0.217959	0.00355	0.0356209	43	6
XLOC_008594	GCNT3	chr15:59903981-59912210	0.612226	5e-05	0.000874514	49	1
XLOC_012743	GDF15	chr19:18496967-18499986	0.868226	5e-05	0.000874514	50	1
XLOC_016526	GDF5	chr20:34021125-34026051	0.65498	5e-05	0.000874514	49	1
XLOC_026317	GDF6	chr8:97154557-97173020	-1.22752	5e-05	0.000874514	38	5
XLOC_020989	GDNF	chr5:37812776-37840172	-0.628972	5e-05	0.000874514	20	5
XLOC_010099	GDPD3	chr16:30116130-30125260	0.569217	0.0014	0.0165444	48	3
XLOC_026307	GEM	chr8:95261484-95274547	0.710613	5e-05	0.000874514	49	1
XLOC_011107	GEMIN4	chr17:647306-655540	-0.353343	5e-05	0.000874514	58	7
XLOC_021359	GEMIN5	chr5:154266975-154317776	-0.319849	5e-05	0.000874514	19	7
XLOC_022310	GFOD1	chr6:13358087-13487983	-0.439573	0.0001	0.00164466	8	7
XLOC_003699	GFRA1	chr10:117816441-118033126	-0.317603	5e-05	0.000874514	9	6
XLOC_017405	GGT3P	chr22:18761201-18779474	0.413671	0.0021	0.023317	48	3
XLOC_014492	GGT8P	chr2:91954722-91972025	0.399154	0.0001	0.00164466	53	4
XLOC_022097	GJA1	chr6:121756722-121770890	-0.534184	5e-05	0.000874514	21	5
XLOC_007128	GJB2	chr13:20761603-20767114	1.0049	5e-05	0.000874514	50	1
XLOC_024277	GLCCI1	chr7:7989469-8128709	0.369401	0.00025	0.00377052	27	2
XLOC_025006	GLI3	chr7:42000547-42277521	0.303815	0.00015	0.00238659	13	2
XLOC_027079	GLIS3	chr9:3823801-4300103	-0.310246	5e-05	0.000874514	19	7
XLOC_014800	GLS	chr2:191745546-191830270	-0.184098	0.00535	0.049984	24	6
XLOC_024550	GNG11	chr7:93551015-93555826	0.271831	0.0001	0.00164466	5	2
XLOC_007575	GNG2	chr14:52327021-52436518	0.558656	5e-05	0.000874514	49	1
XLOC_017954	GNL3	chr3:52719935-52742197	-0.280968	0.0014	0.0165444	42	6
XLOC_022751	GOPC	chr6:117803639-117923705	-0.264863	0.0006	0.00803511	42	6
XLOC_002142	GPATCH4	chr1:156564099-156571279	-0.23485	0.0006	0.00803511	2	6
XLOC_015682	GPR1	chr2:207040041-207130967	-0.404578	0.0004	0.00569126	59	7
XLOC_007579	GPR137C	chr14:53019865-53104431	0.318315	0.00045	0.00629779	46	2
XLOC_002235	GPR161	chr1:168048778-168106905	0.31526	5e-05	0.000874514	13	2
XLOC_008905	GPR176	chr15:40087061-40213153	-0.377906	5e-05	0.000874514	19	7
XLOC_014549	GPR45	chr2:105855562-105861689	-1.05601	5e-05	0.000874514	38	5
XLOC_008205	GPR68	chr14:91698510-91731150	0.69244	5e-05	0.000874514	50	1
XLOC_010993	GPRC5C	chr17:72427469-72446847	1.05699	5e-05	0.000874514	50	1
XLOC_021419	GPRIN1	chr5:176022802-176037150	0.198345	0.00535	0.049984	55	4
XLOC_002893	GPRIN2	chr10:46992638-47007896	-0.409739	5e-05	0.000874514	58	7
XLOC_020608	GRAMD3	chr5:125695787-125834291	-0.649362	5e-05	0.000874514	39	5
XLOC_010731	GRB7	chr17:37894161-37903538	0.456084	5e-05	0.000874514	52	3
XLOC_012093	GREB1L	chr18:18822137-19105504	-0.437356	5e-05	0.000874514	40	5
XLOC_014200	GRHL1	chr2:10091791-10142412	0.441923	5e-05	0.000874514	30	3
XLOC_013053	GRIN2D	chr19:48897775-48948917	0.501387	5e-05	0.000874514	52	3
XLOC_003205	GRK5	chr10:120967196-121215131	0.410017	0.0002	0.00310691	53	4
XLOC_019787	GRPEL1	chr4:7061779-7069800	-0.269865	0.0001	0.00164466	2	6
XLOC_013054	GRWD1	chr19:48949029-48957164	-0.23806	0.0006	0.00803511	57	7
XLOC_006938	GTF2F2	chr13:45694630-45858239	-0.323014	5e-05	0.000874514	9	6
XLOC_024484	GTF2IRD1	chr7:73868119-74016945	0.227092	0.00445	0.0430587	5	2
XLOC_002745	GTPBP4	chr10:1034348-1063708	-0.447649	5e-05	0.000874514	40	5
XLOC_019673	GUCY1A3	chr4:156587861-156658214	0.805376	5e-05	0.000874514	50	1
XLOC_019674	GUCY1B3	chr4:156680124-156728794	0.664443	5e-05	0.000874514	49	1
XLOC_017279	H1F0	chr22:38201113-38203443	0.278713	5e-05	0.000874514	16	4
XLOC_026812	HABP4	chr9:99212436-99253618	-0.1978	0.00445	0.0430587	7	6
XLOC_021132	HAPLN1	chr5:82934016-83016896	-0.354069	5e-05	0.000874514	41	6
XLOC_026374	HAS2	chr8:122624403-122657564	-0.665068	5e-05	0.000874514	39	5
XLOC_009730	HAS3	chr16:69139466-69166493	0.858381	0.00065	0.0085969	50	1
XLOC_021362	HAVCR2	chr5:156512738-156536900	0.268265	0.00225	0.0246304	16	4
XLOC_021287	HBEGF	chr5:139712427-139726188	-1.28201	5e-05	0.000874514	38	5
XLOC_012457	HCN2	chr19:589892-617159	0.384671	0.00085	0.0108232	27	2
XLOC_017750	HDAC11	chr3:13521714-13547924	0.311912	0.00015	0.00238659	54	4
XLOC_015815	HDAC4	chr2:239969863-240323133	0.284539	0.0007	0.00912403	46	2
XLOC_011543	HDAC5	chr17:42153908-42201031	0.272444	0.00045	0.00629779	32	4
XLOC_024292	HDAC9	chr7:18126571-19036992	-0.235498	0.00245	0.0263306	10	6
XLOC_027437	HDHD3	chr9:116135695-116139289	0.295775	0.00025	0.00377052	15	4
XLOC_028553	HDX	chrX:83572881-83757487	0.288626	0.0014	0.0165444	46	2
XLOC_016688	HELZ2	chr20:62189438-62205593	0.266101	0.0001	0.00164466	54	4
XLOC_009660	HERPUD1	chr16:56966001-56977793	-0.217537	0.00255	0.0271492	18	7
XLOC_018401	HES1	chr3:193853930-193856401	1.1315	5e-05	0.000874514	50	1
XLOC_015811	HES6	chr2:239146907-239148765	0.39224	5e-05	0.000874514	53	4
XLOC_010816	HEXIM1	chr17:43224683-43229556	0.426844	5e-05	0.000874514	14	3
XLOC_010817	HEXIM2	chr17:43237540-43247407	0.366801	0.00045	0.00629779	31	4
XLOC_020117	HHIP-AS1	chr4:145564067-145664010	-0.448865	0.004	0.0393733	59	7
XLOC_010436	HIC1	chr17:1958392-1962981	0.634413	5e-05	0.000874514	51	1
XLOC_007615	HIF1A	chr14:62147758-62215807	0.627716	5e-05	0.000874514	49	1
XLOC_008109	HIF1A-AS2	chr14:62147758-62215807	0.55125	0.00035	0.00506847	48	3
XLOC_025114	HIP1	chr7:75162618-75368290	0.349381	5e-05	0.000874514	15	4
XLOC_021629	HIVEP1	chr6:12007875-12179860	-0.24874	0.0007	0.00912403	10	6
XLOC_014443	HK2	chr2:75059781-75120481	-0.553188	5e-05	0.000874514	37	5
XLOC_020490	HMGCR	chr5:74632992-74657926	0.209635	0.0019	0.0214305	12	2
XLOC_017260	HMOX1	chr22:35777059-35790207	1.18454	5e-05	0.000874514	50	1
XLOC_011405	HNF1B	chr17:36046433-36105069	-0.776561	5e-05	0.000874514	38	5
XLOC_020870	HNRNPAB	chr5:177631507-177659823	-0.185615	0.00455	0.0438772	57	7
XLOC_009163	HOMER2	chr15:83512253-83621675	0.232294	0.0029	0.0300882	12	2
XLOC_024954	HOXA5	chr7:27179982-27196296	0.491968	0.00245	0.0263306	48	3
XLOC_011599	HOXB4	chr17:46652868-46655743	-0.273649	0.0031	0.0317773	58	7
XLOC_011604	HOXB8	chr17:46689707-46694844	0.571187	5e-05	0.000874514	49	1
XLOC_005743	HOXC4	chr12:54410475-54449814	0.278963	0.0007	0.00912403	5	2
XLOC_014204	HPCAL1	chr2:10443029-10567743	0.503842	5e-05	0.000874514	28	3
XLOC_004807	HPS5	chr11:18300216-18343721	-0.281141	0.0001	0.00164466	10	6
XLOC_026669	HRCT1	chr9:35905094-35909328	-0.36635	0.0016	0.0185361	36	7
XLOC_017743	HRH1	chr3:11178778-11305246	0.417942	5e-05	0.000874514	48	3
XLOC_011260	HS3ST3A1	chr17:13397348-13507440	-0.248003	0.0013	0.0155128	18	7
XLOC_003701	HSPA12A	chr10:118430702-118502293	0.31748	0.0007	0.00912403	46	2
XLOC_021788	HSPA1A	chr6:31783290-31785719	0.2494	0.00095	0.0119277	55	4
XLOC_021789	HSPA1B	chr6:31795511-31798031	0.324034	5e-05	0.000874514	54	4
XLOC_022609	ICK	chr6:52866097-52926608	-0.258416	0.0006	0.00803511	2	6
XLOC_017035	ICOSLG	chr21:45642877-45660963	0.807369	5e-05	0.000874514	50	1
XLOC_016113	ID1	chr20:30193085-30194317	0.429811	5e-05	0.000874514	53	4
XLOC_001517	ID3	chr1:23884420-23886285	0.283634	5e-05	0.000874514	54	4
XLOC_021648	ID4	chr6:19837600-19842431	0.389063	5e-05	0.000874514	47	2
XLOC_022417	IER3	chr6:30710975-30712327	0.277506	0.0001	0.00164466	16	4
XLOC_001029	IER5	chr1:181057637-181059979	-0.23369	0.00115	0.0140869	57	7
XLOC_027533	IER5L	chr9:131937830-131940540	1.18051	5e-05	0.000874514	50	1
XLOC_001476	IFFO2	chr1:19230773-19283166	-0.903806	5e-05	0.000874514	38	5
XLOC_000902	IFI16	chr1:158979681-159024945	0.220108	0.0024	0.0259565	45	2
XLOC_003058	IFIT3	chr10:90973323-91172673	0.375905	0.00465	0.04464	27	2
XLOC_001526	IFNLR1	chr1:24480646-24513765	0.285811	0.0013	0.0155128	13	2
XLOC_018634	IFRD2	chr3:50316457-50330026	-0.205765	0.0034	0.0343376	57	7
XLOC_009047	IGDCC4	chr15:65673795-65715410	0.273861	0.00135	0.0160534	16	4
XLOC_025036	IGFBP3	chr7:45951843-45960889	-0.666182	5e-05	0.000874514	61	5
XLOC_015717	IGFBP5	chr2:217536827-217560272	-0.374937	5e-05	0.000874514	36	7
XLOC_001083	IGFN1	chr1:201159941-201198080	0.390904	5e-05	0.000874514	14	3
XLOC_001958	IGSF3	chr1:117117019-117210377	0.247572	0.0011	0.0135815	55	4
XLOC_014064	IL11	chr19:55875749-55881831	0.801063	5e-05	0.000874514	50	1
XLOC_018283	IL12A	chr3:159631189-159924879	-0.605979	5e-05	0.000874514	20	5
XLOC_014537	IL1R1	chr2:102686835-102796334	0.509224	5e-05	0.000874514	48	3
XLOC_012677	IL27RA	chr19:14142491-14164029	0.300887	5e-05	0.000874514	15	4
XLOC_009526	IL4R	chr16:27324857-27376101	0.380438	5e-05	0.000874514	53	4
XLOC_024303	IL6	chr7:22672502-22771621	-1.08339	5e-05	0.000874514	38	5
XLOC_000843	IL6R	chr1:154377668-154441927	0.57077	5e-05	0.000874514	29	1
XLOC_020380	IL7R	chr5:35856962-35879705	-1.0145	5e-05	0.000874514	38	5
XLOC_012075	IMPA2	chr18:11981426-12030885	0.495461	5e-05	0.000874514	52	3
XLOC_008495	INAFM2	chr15:40615679-40618916	-0.578075	5e-05	0.000874514	60	5
XLOC_025005	INHBA	chr7:41724638-41818976	-0.699183	5e-05	0.000874514	61	5
XLOC_020111	INPP4B	chr4:142944356-143767715	-0.422776	5e-05	0.000874514	41	6
XLOC_024837	INSIG1	chr7:155087633-155101947	0.892511	5e-05	0.000874514	50	1
XLOC_003961	IPO7	chr11:9406141-9469674	-0.223598	0.00155	0.0179935	43	6
XLOC_018281	IQCJ	chr3:158787040-159615215	-0.848168	5e-05	0.000874514	38	5
XLOC_017737	IRAK2	chr3:10206538-10285435	1.2195	5e-05	0.000874514	50	1
XLOC_021227	IRF1	chr5:131817300-131826515	0.412442	0.0003	0.0044117	48	3
XLOC_020202	IRF2	chr4:185308863-185395726	0.366414	5e-05	0.000874514	47	2
XLOC_002527	IRF2BP2	chr1:234740014-234745271	0.450128	5e-05	0.000874514	48	3
XLOC_008175	IRF2BPL	chr14:77490885-77495042	0.703233	5e-05	0.000874514	50	1
XLOC_002414	IRF6	chr1:209958919-209979527	0.467724	5e-05	0.000874514	48	3
XLOC_007512	IRF9	chr14:24630421-24635774	0.217969	0.00305	0.0313777	5	2
XLOC_015768	IRS1	chr2:227596032-227663506	-1.04699	5e-05	0.000874514	38	5
XLOC_007374	IRS2	chr13:110406117-110443036	-1.39035	5e-05	0.000874514	38	5
XLOC_020408	ISL1	chr5:50668570-50690669	-0.333056	0.00245	0.0263306	19	7
XLOC_020410	ITGA2	chr5:52285124-52391300	0.506811	5e-05	0.000874514	48	3
XLOC_006425	ITGA5	chr12:54747474-54867386	0.255697	0.00025	0.00377052	16	4
XLOC_024295	ITGB8	chr7:20367923-20455382	-1.03213	5e-05	0.000874514	38	5
XLOC_008515	ITPKA	chr15:41786055-41795757	0.614391	5e-05	0.000874514	51	1
XLOC_003675	ITPRIP	chr10:106069453-106098251	0.519647	5e-05	0.000874514	29	1
XLOC_002317	IVNS1ABP	chr1:185265471-185286534	-0.232119	0.0006	0.00803511	43	6
XLOC_019620	JADE1	chr4:129730777-129796415	-0.442512	5e-05	0.000874514	8	7
XLOC_020644	JADE2	chr5:133861339-133918920	0.412073	5e-05	0.000874514	31	4
XLOC_016422	JAG1	chr20:10618330-10654694	0.84529	5e-05	0.000874514	50	1
XLOC_008277	JAG2	chr14:105607317-105635161	0.485775	5e-05	0.000874514	30	3
XLOC_021636	JARID2	chr6:15245735-15522340	0.291545	0.0001	0.00164466	13	2
XLOC_026248	JPH1	chr8:75146937-75233762	-0.561895	5e-05	0.000874514	21	5
XLOC_016564	JPH2	chr20:42738307-42816577	-0.379017	0.00085	0.0108232	58	7
XLOC_012655	JUNB	chr19:12902309-12904125	0.663077	5e-05	0.000874514	50	1
XLOC_013608	JUND	chr19:18390503-18392466	0.274477	0.0001	0.00164466	16	4
XLOC_011498	JUP	chr17:39910858-39942964	0.286179	0.00015	0.00238659	32	4
XLOC_013500	KANK2	chr19:11274784-11308549	0.290082	5e-05	0.000874514	32	4
XLOC_000136	KAZN	chr1:14925212-15478960	-0.580946	5e-05	0.000874514	60	5
XLOC_025550	KBTBD11	chr8:1919562-1955109	0.223852	0.00125	0.0150954	5	2
XLOC_013922	KCNA7	chr19:49570674-49576198	0.310855	0.00065	0.0085969	46	2
XLOC_028427	KCND1	chrX:48818257-48828402	0.374023	0.0003	0.0044117	14	3
XLOC_002416	KCNH1	chr1:210501595-211307457	-0.52585	5e-05	0.000874514	21	5
XLOC_001175	KCNK2	chr1:215178884-215410436	-0.553989	5e-05	0.000874514	40	5
XLOC_012887	KCNK6	chr19:38810277-38822850	0.309941	0.0029	0.0300882	13	2
XLOC_013823	KCNN4	chr19:44270684-44285561	0.681179	5e-05	0.000874514	50	1
XLOC_014228	KCNS3	chr2:18059113-18114231	0.291189	0.0002	0.00310691	13	2
XLOC_005166	KCTD21	chr11:77850838-77899675	0.304966	0.0004	0.00569126	13	2
XLOC_021645	KDM1B	chr6:18155618-18224084	-0.230498	0.00095	0.0119277	43	6
XLOC_006709	KDM2B	chr12:121862421-122018920	0.215935	0.00365	0.0364744	16	4
XLOC_014475	KDM3A	chr2:86668270-86719839	0.353526	5e-05	0.000874514	47	2
XLOC_010519	KDM6B	chr17:7737573-7758226	0.340316	5e-05	0.000874514	54	4
XLOC_027077	KIAA0020	chr9:2782767-2844905	-0.471815	5e-05	0.000874514	40	5
XLOC_022767	KIAA0408	chr6:127759550-127840652	0.220246	0.0019	0.0214305	45	2
XLOC_017634	KIAA0930	chr22:45588122-45636650	0.250171	0.0015	0.0174962	12	2
XLOC_027171	KIAA1161	chr9:34366663-34376918	0.282695	5e-05	0.000874514	13	2
XLOC_002826	KIAA1217	chr10:23983674-24836777	0.486441	5e-05	0.000874514	48	3
XLOC_005645	KIAA1551	chr12:32112265-32146113	0.335952	5e-05	0.000874514	47	2
XLOC_017196	KIAA1671	chr22:25348638-25593509	0.23964	0.0016	0.0185361	5	2
XLOC_027441	KIF12	chr9:116853772-116861630	0.33916	0.00205	0.0228509	54	4
XLOC_002344	KIF21B	chr1:200938511-200992828	0.528764	5e-05	0.000874514	51	1
XLOC_008641	KIF23	chr15:69706490-69740766	-0.22671	0.00075	0.0096944	43	6
XLOC_001283	KIF26B	chr1:245317659-245872730	-0.335171	0.0001	0.00164466	58	7
XLOC_015101	KIF3C	chr2:26149454-26205443	0.491029	5e-05	0.000874514	30	3
XLOC_010187	KIFC3	chr16:57792128-57836439	-0.310428	5e-05	0.000874514	58	7
XLOC_002376	KISS1	chr1:204159468-204165746	-0.601306	5e-05	0.000874514	60	5
XLOC_006554	KITLG	chr12:88886569-88974250	-0.194373	0.0049	0.0465173	43	6
XLOC_026342	KLF10	chr8:103661004-103668130	0.336176	5e-05	0.000874514	13	2
XLOC_007292	KLF12	chr13:74260148-74708428	0.258245	0.00065	0.0085969	26	2
XLOC_013351	KLF16	chr19:1852397-1876145	-0.472723	5e-05	0.000874514	59	7
XLOC_012709	KLF2	chr19:16435650-16438339	-0.33758	0.00015	0.00238659	58	7
XLOC_019360	KLF3	chr4:38614321-38703129	0.224639	0.00155	0.0179935	45	2
XLOC_007005	KLF5	chr13:73629113-73651680	-0.237152	0.0019	0.0214305	10	6
XLOC_027271	KLF9	chr9:72999512-73029573	0.625549	5e-05	0.000874514	49	1
XLOC_017907	KLHDC8B	chr3:49209017-49213919	0.446299	5e-05	0.000874514	52	3
XLOC_000009	KLHL17	chr1:895746-917497	0.304783	0.00035	0.00506847	54	4
XLOC_001395	KLHL21	chr1:6650779-6684093	-0.303739	0.00115	0.0140869	58	7
XLOC_009176	KLHL25	chr15:86302558-86338189	0.521068	5e-05	0.000874514	52	3
XLOC_014235	KLHL29	chr2:23608297-23931483	-0.371431	5e-05	0.000874514	36	7
XLOC_011481	KRT34	chr17:39533920-39538636	-0.587831	0.00065	0.0085969	60	5
XLOC_005716	KRT7	chr12:52626436-52642709	-0.29641	0.00015	0.00238659	2	6
XLOC_006377	KRT80	chr12:52562779-52585784	-0.648054	5e-05	0.000874514	61	5
XLOC_011463	KRTAP2-1	chr17:39202795-39203568	-1.81674	5e-05	0.000874514	38	5
XLOC_011465	KRTAP2-3	chr17:39215492-39216344	-1.56501	5e-05	0.000874514	38	5
XLOC_014668	KYNU	chr2:143635194-143799885	0.387484	0.0033	0.0335457	53	4
XLOC_008604	LACTB	chr15:63413998-63450218	-0.39901	5e-05	0.000874514	22	6
XLOC_026236	LACTB2	chr8:71520811-71581452	-0.410735	0.0001	0.00164466	22	6
XLOC_002411	LAMB3	chr1:209788163-209827365	0.335727	5e-05	0.000874514	54	4
XLOC_019617	LARP1B	chr4:128982412-129133113	-0.350002	5e-05	0.000874514	41	6
XLOC_007135	LATS2	chr13:21547172-21635722	4.33131	5e-05	0.000874514	50	1
XLOC_004493	LAYN	chr11:111411232-111432470	-0.388744	5e-05	0.000874514	19	7
XLOC_014288	LBH	chr2:30454396-30482899	0.358738	5e-05	0.000874514	14	3
XLOC_000225	LDLRAP1	chr1:25870075-25895380	0.225926	0.00235	0.025545	16	4
XLOC_025697	LETM2	chr8:38243958-38267167	-0.361685	5e-05	0.000874514	41	6
XLOC_014382	LGALSL	chr2:64681326-64688517	-0.230545	0.0051	0.0480423	43	6
XLOC_004832	LGR4	chr11:27387507-27494351	0.302207	0.00015	0.00238659	46	2
XLOC_017498	LIF	chr22:30636354-30654010	-0.777861	5e-05	0.000874514	38	5
XLOC_006365	LIMA1	chr12:50569562-50677353	-0.240458	0.0003	0.0044117	10	6
XLOC_019376	LIMCH1	chr4:41361623-41702061	-0.380662	5e-05	0.000874514	41	6
XLOC_011692	LIMD2	chr17:61699800-61777532	0.272456	0.0048	0.0458226	32	4
XLOC_024479	LIMK1	chr7:73498106-73536855	0.228274	0.00105	0.0130017	16	4
XLOC_017242	LIMK2	chr22:31608184-31676274	-0.234204	0.001	0.0124821	18	7
XLOC_022633	LINC00472	chr6:72020191-72168575	-0.895569	5e-05	0.000874514	38	5
XLOC_007398	LINC00565	chr13:114629486-114636561	-1.85167	5e-05	0.000874514	38	5
XLOC_011737	LINC00673	chr17:70399200-70588989	0.532939	5e-05	0.000874514	49	1
XLOC_028404	LINC01186	chrX:46182055-46187151	-0.632495	5e-05	0.000874514	39	5
XLOC_018295	LINC01322	chr3:164924747-165234601	-0.327134	5e-05	0.000874514	42	6
XLOC_006351	LMBR1L	chr12:49490922-49504683	0.241556	0.00415	0.040523	55	4
XLOC_017716	LMCD1	chr3:8543492-8609811	-0.421996	5e-05	0.000874514	36	7
XLOC_020548	LNPEP	chr5:96269824-96373219	-0.320502	5e-05	0.000874514	9	6
XLOC_001330	LOC100130417	chr1:852197-861047	0.794792	5e-05	0.000874514	50	1
XLOC_021404	LOC100268168	chr5:172381785-172386371	-0.439942	0.00025	0.00377052	40	5
XLOC_015142	LOC100288911	chr2:36581684-36582738	-0.544537	5e-05	0.000874514	60	5
XLOC_003355	LOC100499489	chr10:22724353-22726858	-0.295653	0.0013	0.0155128	58	7
XLOC_024302	LOC100506178	chr7:22601692-22645904	-0.453641	5e-05	0.000874514	40	5
XLOC_001529	LOC100506985	chr1:24865763-24882515	0.386239	0.00045	0.00629779	31	4
XLOC_013915	LOC101059948	chr19:49521504-49522741	0.405756	0.0003	0.0044117	47	2
XLOC_001883	LOC101928370	chr1:101700428-101702084	-1.34832	5e-05	0.000874514	38	5
XLOC_025538	LOC389831	chr7_gl000195_random:42790-86719	0.254001	0.0006	0.00803511	12	2
XLOC_008745	LOC440300	chr15:84860599-84898920	0.444301	0.0005	0.00687369	28	3
XLOC_014318	LOC728730	chr2:39664556-39828484	-0.265317	0.0035	0.0351812	2	6
XLOC_024809	LOC728743	chr7:150101651-150109558	0.515904	5e-05	0.000874514	29	1
XLOC_021944	LOC730101	chr6:52529198-52533951	-0.346049	5e-05	0.000874514	41	6
XLOC_016288	LOC79160	chr20:57198008-57210794	0.485983	0.00245	0.0263306	52	3
XLOC_027418	LPAR1	chr9:113635359-113801686	0.396702	5e-05	0.000874514	47	2
XLOC_013628	LPAR2	chr19:19734465-19739041	0.316043	0.0002	0.00310691	15	4
XLOC_006151	LPAR5	chr12:6728000-6745297	0.421309	5e-05	0.000874514	52	3
XLOC_014213	LPIN1	chr2:11817704-11967533	0.40236	5e-05	0.000874514	47	2
XLOC_005796	LRP1	chr12:57522281-57607125	0.219449	0.0017	0.0195357	55	4
XLOC_011713	LRRC37A3	chr17:62850399-62915598	0.352735	0.00335	0.0339732	47	2
XLOC_005653	LRRK2	chr12:40618268-40763086	0.490977	5e-05	0.000874514	48	3
XLOC_016413	LRRN4	chr20:5986738-6034726	-0.341447	0.00055	0.00749474	58	7
XLOC_012815	LSM14A	chr19:34663351-34720420	-0.186642	0.0051	0.0480423	24	6
XLOC_022168	LTV1	chr6:144164413-144184957	-0.23307	0.00075	0.0096944	43	6
XLOC_006562	LUM	chr12:91497231-91505542	-0.256317	0.00025	0.00377052	10	6
XLOC_019775	LYAR	chr4:4269428-4291896	-0.285385	5e-05	0.000874514	23	6
XLOC_014680	LYPD6	chr2:150186498-150330659	-0.256693	0.00115	0.0140869	23	6
XLOC_014679	LYPD6B	chr2:149894980-150071772	-0.536373	5e-05	0.000874514	60	5
XLOC_026076	LZTS1	chr8:20103675-20161499	-0.444495	5e-05	0.000874514	59	7
XLOC_016388	LZTS3	chr20:3143262-3154322	0.22817	0.00285	0.0297137	55	4
XLOC_017288	MAFF	chr22:38597938-38612517	-0.675455	5e-05	0.000874514	61	5
XLOC_024239	MAFK	chr7:1570367-1596099	-0.67862	5e-05	0.000874514	60	5
XLOC_025683	MAK16	chr8:33342233-33370703	-0.313074	0.0006	0.00803511	42	6
XLOC_025889	MAL2	chr8:120220609-120257915	-0.218122	0.001	0.0124821	43	6
XLOC_004272	MALAT1	chr11:65265232-65274110	0.217556	0.0015	0.0174962	45	2
XLOC_015417	MALL	chr2:110841446-110874143	0.857989	5e-05	0.000874514	50	1
XLOC_012175	MALT1	chr18:56337240-56421067	-0.462381	5e-05	0.000874514	40	5
XLOC_005216	MAML2	chr11:95709671-96076344	-0.271436	0.0003	0.0044117	42	6
XLOC_022757	MAN1A1	chr6:119498365-119670946	0.254431	0.0027	0.0283749	26	2
XLOC_020020	MANBA	chr4:103552642-103682151	0.258128	0.00315	0.0321933	12	2
XLOC_020474	MAP1B	chr5:71403117-71505397	0.217738	0.0012	0.0145947	12	2
XLOC_020425	MAP3K1	chr5:56110899-56191980	-0.561757	5e-05	0.000874514	21	5
XLOC_022232	MAP3K4	chr6:161412758-161538417	0.228793	0.0009	0.0114004	45	2
XLOC_016772	MAP3K7CL	chr21:30449791-30548210	-0.36097	5e-05	0.000874514	19	7
XLOC_028711	MAP7D3	chrX:135295378-135338641	-0.417684	5e-05	0.000874514	8	7
XLOC_002906	MAPK8	chr10:49514590-49647402	-0.217656	0.00155	0.0179935	43	6
XLOC_015715	MARCH4	chr2:217122275-217237494	-0.719011	5e-05	0.000874514	61	5
XLOC_022073	MARCKS	chr6:114178513-114184652	-0.296403	5e-05	0.000874514	42	6
XLOC_014811	MARS2	chr2:198570027-198573114	-0.543688	5e-05	0.000874514	21	5
XLOC_012737	MAST3	chr19:18169804-18262499	0.335115	5e-05	0.000874514	15	4
XLOC_020450	MAST4	chr5:65892175-66465423	0.77978	5e-05	0.000874514	50	1
XLOC_019079	MB21D2	chr3:192514604-192635950	-0.387367	5e-05	0.000874514	9	6
XLOC_021146	MBLAC2	chr5:89754019-89770585	-0.415304	5e-05	0.000874514	22	6
XLOC_007048	MBNL2	chr13:97794057-98046374	-0.659447	5e-05	0.000874514	39	5
XLOC_022324	MBOAT1	chr6:20099915-20212856	0.475777	5e-05	0.000874514	48	3
XLOC_021154	MCTP1	chr5:94035975-94620279	-0.25219	0.00095	0.0119277	42	6
XLOC_022522	MDGA1	chr6:37598722-37666037	-0.709258	5e-05	0.000874514	61	5
XLOC_022548	MED20	chr6:41873091-41888877	-0.216602	0.0031	0.0317773	2	6
XLOC_021142	MEF2C	chr5:88014057-88328193	0.583847	5e-05	0.000874514	49	1
XLOC_027457	MEGF9	chr9:123363049-123476765	0.378755	5e-05	0.000874514	47	2
XLOC_008899	MEIS2	chr15:37183139-37393539	0.288465	0.00165	0.0190508	46	2
XLOC_011035	METTL23	chr17:74722911-74729963	-0.251846	0.00085	0.0108232	2	6
XLOC_005769	METTL7B	chr12:56075329-56106089	0.385371	0.00405	0.0397738	27	2
XLOC_001467	MFAP2	chr1:17300998-17308081	0.596706	5e-05	0.000874514	51	1
XLOC_020171	MFAP3L	chr4:170907747-170948325	0.295529	0.00055	0.00749474	26	2
XLOC_020098	MGARP	chr4:140187316-140201492	0.419168	0.00305	0.0313777	53	4
XLOC_024860	MICALL2	chr7:1473994-1499726	0.36203	5e-05	0.000874514	53	4
XLOC_028320	MID1	chrX:10413349-10851809	-0.334863	5e-05	0.000874514	9	6
XLOC_010578	MIEF2	chr17:18163847-18169095	-0.496724	5e-05	0.000874514	60	5
XLOC_025919	MIR1204	chr8:128806539-129113499	-0.368089	0.00075	0.0096944	19	7
XLOC_017859	MIR138-1	chr3:44155627-44163859	-0.357822	5e-05	0.000874514	22	6
XLOC_000645	MIR197	chr1:110141514-110142302	3.3963	5e-05	0.000874514	50	1
XLOC_010922	MIR21	chr17:57918626-57919893	0.450936	5e-05	0.000874514	48	3
XLOC_004642	MIR210	chr11:565656-568457	1.9662	5e-05	0.000874514	50	1
XLOC_028401	MIR221	chrX:45604553-45606298	-0.435559	0.00025	0.00377052	40	5
XLOC_022895	MIR3939	chr6:167401402-167412627	-0.825659	0.0025	0.0267502	40	5
XLOC_000437	MIR4421	chr1:51524531-51527098	-3.5075	5e-05	0.000874514	38	5
XLOC_027598	MIR4674	chr9:139440624-139444196	3.77279	5e-05	0.000874514	50	1
XLOC_017357	MIR4763	chr22:46446338-46509808	2.37634	5e-05	0.000874514	50	1
XLOC_009367	MIR940	chr16:2318747-2323384	-1.30015	0.004	0.0393733	39	5
XLOC_018000	MITF	chr3:69788560-70017571	-0.558063	5e-05	0.000874514	21	5
XLOC_013355	MKNK2	chr19:2037469-2051243	0.620266	5e-05	0.000874514	51	1
XLOC_006550	MKRN9P	chr12:88090205-88200222	-0.843634	5e-05	0.000874514	38	5
XLOC_015581	MLK7-AS1	chr2:173940564-174146764	-0.579623	0.00085	0.0108232	39	5
XLOC_010282	MLKL	chr16:74705752-74735096	0.294683	0.0004	0.00569126	46	2
XLOC_014980	MLPH	chr2:238395052-238463961	0.401992	0.0007	0.00912403	31	4
XLOC_007485	MMP14	chr14:23305741-23316808	0.210282	0.00185	0.0209634	55	4
XLOC_009633	MMP2	chr16:55512741-55540603	0.250338	0.002	0.0224105	5	2
XLOC_016157	MMP24	chr20:33814538-33865960	-0.367665	0.0001	0.00164466	59	7
XLOC_013356	MOB3A	chr19:2071034-2096326	0.281028	0.00025	0.00377052	32	4
XLOC_001705	MOB3C	chr1:47073386-47082563	0.436537	5e-05	0.000874514	52	3
XLOC_008258	MOK	chr14:102690833-102771537	-0.538917	5e-05	0.000874514	21	5
XLOC_025003	MPLKIP	chr7:40172341-40174251	-0.213747	0.00385	0.0380722	2	6
XLOC_007635	MPP5	chr14:67708011-67802778	-0.672078	5e-05	0.000874514	39	5
XLOC_010701	MRM1	chr17:34958024-34965407	-0.464929	5e-05	0.000874514	8	7
XLOC_026238	MSC	chr8:72753200-72987819	0.519747	5e-05	0.000874514	29	1
XLOC_019269	MSX1	chr4:4861391-4865660	0.400468	0.00485	0.0461967	27	2
XLOC_012059	MTCL1	chr18:8695853-8832781	-0.405676	5e-05	0.000874514	59	7
XLOC_008866	MTMR10	chr15:31192386-31283807	-0.413873	5e-05	0.000874514	41	6
XLOC_002024	MTMR11	chr1:149900518-149909151	0.402096	5e-05	0.000874514	31	4
XLOC_026391	MTSS1	chr8:125563010-125740748	0.639805	5e-05	0.000874514	49	1
XLOC_014408	MXD1	chr2:70142172-70170076	0.287474	0.0018	0.0204919	13	2
XLOC_026219	MYBL1	chr8:67474409-67525484	-0.532534	5e-05	0.000874514	40	5
XLOC_025918	MYC	chr8:128748314-128753680	-1.25405	5e-05	0.000874514	38	5
XLOC_021637	MYLIP	chr6:16129316-16148478	0.706354	5e-05	0.000874514	50	1
XLOC_004206	MYRF	chr11:61520054-61556047	0.21851	0.0029	0.0300882	55	4
XLOC_014802	NABP1	chr2:192542748-192562278	-0.930934	5e-05	0.000874514	38	5
XLOC_010801	NAGS	chr17:42030106-42087382	0.474982	0.00045	0.00629779	28	3
XLOC_007355	NALCN	chr13:101360578-102069552	-0.503334	0.00295	0.0305328	40	5
XLOC_005169	NARS2	chr11:78147006-78285909	-0.227253	0.00225	0.0246304	10	6
XLOC_011752	NAT9	chr17:72766667-72772564	-0.351228	5e-05	0.000874514	58	7
XLOC_001086	NAV1	chr1:201507939-201853422	0.41023	0.00035	0.00506847	48	3
XLOC_005869	NAV3	chr12:78225068-78606802	-0.655165	5e-05	0.000874514	39	5
XLOC_019011	NCEH1	chr3:172348434-172429008	-0.260797	0.00025	0.00377052	23	6
XLOC_016242	NCOA3	chr20:46130578-46285621	0.259702	0.00035	0.00506847	26	2
XLOC_016515	NCOA6	chr20:33302577-33413473	0.212893	0.003	0.0309565	12	2
XLOC_022109	NCOA7	chr6:126102275-126253176	0.347235	5e-05	0.000874514	47	2
XLOC_026421	NDRG1	chr8:134249413-134309547	0.377588	5e-05	0.000874514	27	2
XLOC_009682	NDRG4	chr16:58497548-58548546	0.273114	0.0027	0.0283749	32	4
XLOC_020752	NDST1	chr5:149855078-149937969	-0.525598	5e-05	0.000874514	60	5
XLOC_009001	NEDD4	chr15:56119116-56285944	-0.242369	0.0005	0.00687369	43	6
XLOC_012173	NEDD4L	chr18:55711578-56068772	-0.31949	0.0004	0.00569126	9	6
XLOC_022304	NEDD9	chr6:11183530-11382581	-0.436163	5e-05	0.000874514	40	5
XLOC_026099	NEFL	chr8:24808468-24814383	0.766259	5e-05	0.000874514	50	1
XLOC_002762	NET1	chr10:5454513-5501019	0.220889	0.002	0.0224105	12	2
XLOC_000538	NEXN	chr1:78347032-78444889	-0.595687	5e-05	0.000874514	39	5
XLOC_017224	NF2	chr22:29999504-30094589	-0.547757	5e-05	0.000874514	37	5
XLOC_027096	NFIB	chr9:14081841-14398982	-0.310191	5e-05	0.000874514	42	6
XLOC_027327	NFIL3	chr9:94171326-94186908	0.393538	5e-05	0.000874514	47	2
XLOC_008024	NFKBIA	chr14:35870715-35873960	0.315776	5e-05	0.000874514	15	4
XLOC_001951	NGF	chr1:115828536-115880929	-0.880847	5e-05	0.000874514	38	5
XLOC_022812	NHSL1	chr6:138735179-139018484	0.456694	5e-05	0.000874514	48	3
XLOC_027343	NINJ1	chr9:95883770-95896570	0.409347	5e-05	0.000874514	53	4
XLOC_009734	NIP7	chr16:69362523-69377013	-0.36312	5e-05	0.000874514	41	6
XLOC_000216	NIPAL3	chr1:24742244-24799473	-0.230525	0.0008	0.0102862	10	6
XLOC_028631	NKRF	chrX:118722299-118739846	-0.234025	0.00145	0.0170293	43	6
XLOC_016451	NKX2-4	chr20:21376004-21378047	-0.323055	0.00035	0.00506847	58	7
XLOC_011377	NLE1	chr17:33458340-33469334	-0.242841	0.00055	0.00749474	57	7
XLOC_027285	NMRK1	chr9:77675498-77703153	0.293877	0.00255	0.0271492	26	2
XLOC_004514	NNMT	chr11:114166534-114183238	-0.3957	5e-05	0.000874514	59	7
XLOC_010250	NOB1	chr16:69775756-69788871	-0.213926	0.00255	0.0271492	18	7
XLOC_003593	NOC3L	chr10:96092346-96122733	-0.319679	5e-05	0.000874514	42	6
XLOC_010897	NOG	chr17:54671059-54672951	-1.46728	5e-05	0.000874514	38	5
XLOC_027162	NOL6	chr9:33461350-33473941	-0.217042	0.00205	0.0228509	57	7
XLOC_003138	NOLC1	chr10:103911932-103923630	-0.293078	5e-05	0.000874514	2	6
XLOC_021416	NOP16	chr5:175810939-175815763	-0.345901	5e-05	0.000874514	58	7
XLOC_006148	NOP2	chr12:6666035-6677498	-0.287398	5e-05	0.000874514	2	6
XLOC_027596	NOTCH1	chr9:139388895-139440490	0.228938	0.00115	0.0140869	55	4
XLOC_009911	NOXO1	chr16:2028917-2031550	-0.542567	5e-05	0.000874514	59	7
XLOC_019458	NPFFR2	chr4:72897520-73015100	-0.634877	5e-05	0.000874514	39	5
XLOC_026666	NPR2	chr9:35790282-35812259	0.250739	0.0014	0.0165444	5	2
XLOC_020370	NPR3	chr5:32710277-32791830	-0.713688	5e-05	0.000874514	39	5
XLOC_025680	NRG1	chr8:31497267-32631559	-0.903786	5e-05	0.000874514	38	5
XLOC_004582	NRGN	chr11:124609828-124617102	0.361717	0.0042	0.0409177	27	2
XLOC_016907	NRIP1	chr21:16333555-16437503	-0.412068	5e-05	0.000874514	22	6
XLOC_014845	NRP2	chr2:206546987-206662857	0.28083	0.00025	0.00377052	5	2
XLOC_020928	NSUN2	chr5:6599349-6674575	-0.210272	0.00435	0.0422106	3	6
XLOC_005506	NTF3	chr12:5541087-5615838	-1.40972	5e-05	0.000874514	38	5
XLOC_006579	NTN4	chr12:96043030-96184609	-0.362715	5e-05	0.000874514	22	6
XLOC_006617	NUAK1	chr12:106457118-106537348	-0.642314	5e-05	0.000874514	20	5
XLOC_002386	NUAK2	chr1:205271190-205290919	-0.990993	5e-05	0.000874514	38	5
XLOC_026357	NUDCD1	chr8:110222719-110346350	-0.354779	5e-05	0.000874514	41	6
XLOC_020083	NUDT6	chr4:123747848-123844159	-0.642866	0.00465	0.04464	61	5
XLOC_014779	NUP35	chr2:183982217-184026412	-0.261663	0.0006	0.00803511	42	6
XLOC_010078	NUPR1	chr16:28548661-28550619	0.461283	5e-05	0.000874514	52	3
XLOC_022089	NUS1	chr6:117996616-118031886	-0.202136	0.00215	0.0237487	43	6
XLOC_011110	NXN	chr17:702552-882998	-0.367467	5e-05	0.000874514	19	7
XLOC_026771	NXNL2	chr9:91142653-91199384	-0.645309	0.0001	0.00164466	39	5
XLOC_016090	NXT1	chr20:23331372-23335408	-0.28605	5e-05	0.000874514	35	7
XLOC_004555	OAF	chr11:120081465-120100911	0.269531	0.0007	0.00912403	54	4
XLOC_006706	OASL	chr12:121458094-121477045	0.459988	5e-05	0.000874514	52	3
XLOC_021976	OGFRL1	chr6:71990975-72018921	-0.376307	5e-05	0.000874514	41	6
XLOC_026916	OLFML2A	chr9:127539405-127577286	0.333023	5e-05	0.000874514	54	4
XLOC_028496	OPHN1	chrX:67262149-67653770	-0.252186	0.0018	0.0204919	10	6
XLOC_001293	OR2W3	chr1:248020371-248060786	-0.572847	5e-05	0.000874514	37	5
XLOC_004683	OSBPL5	chr11:3108345-3186582	0.261786	0.00085	0.0108232	54	4
XLOC_011584	OSBPL7	chr17:45884732-45899147	0.233005	0.0026	0.0275613	5	2
XLOC_009799	OSGIN1	chr16:83986826-83999937	0.375415	5e-05	0.000874514	53	4
XLOC_007739	OTUB2	chr14:94492680-94516072	0.331701	5e-05	0.000874514	13	2
XLOC_002825	OTUD1	chr10:23728197-23731310	0.444451	5e-05	0.000874514	47	2
XLOC_014376	OTX1	chr2:63277191-63284966	0.401464	0.0009	0.0114004	14	3
XLOC_018442	OXTR	chr3:8790312-9005182	-0.76053	5e-05	0.000874514	38	5
XLOC_012607	P2RY11	chr19:10216898-10230599	-0.436899	0.0026	0.0275613	59	7
XLOC_004373	P2RY6	chr11:72975517-73009999	0.620453	5e-05	0.000874514	50	1
XLOC_019073	P3H2	chr3:189674508-189862635	-0.353726	5e-05	0.000874514	9	6
XLOC_021223	P4HA2	chr5:131520568-131563556	0.313389	5e-05	0.000874514	15	4
XLOC_000163	PADI1	chr1:17516018-17572503	-0.614666	5e-05	0.000874514	61	5
XLOC_005159	PAK1	chr11:77032600-77185108	0.203653	0.0039	0.0384776	45	2
XLOC_021622	PAK1IP1	chr6:10695187-10709970	-0.326897	5e-05	0.000874514	41	6
XLOC_021941	PAQR8	chr6:52226925-52272575	0.540167	5e-05	0.000874514	48	3
XLOC_018922	PAQR9	chr3:142679881-142682723	0.370562	0.0033	0.0335457	14	3
XLOC_006538	PAWR	chr12:79978664-80085319	-0.638564	5e-05	0.000874514	20	5
XLOC_004845	PAX6	chr11:31806339-31908587	0.240371	0.0008	0.0102862	46	2
XLOC_015439	PAX8	chr2:113973573-114036498	0.397778	5e-05	0.000874514	14	3
XLOC_019624	PCDH10	chr4:134070444-134129270	-0.84869	5e-05	0.000874514	38	5
XLOC_007279	PCDH20	chr13:61982984-61989786	-0.753932	5e-05	0.000874514	38	5
XLOC_019350	PCDH7	chr4:30722029-31148423	0.34259	0.0003	0.0044117	15	4
XLOC_026179	PCMTD1	chr8:52730134-52812844	0.32014	0.00015	0.00238659	46	2
XLOC_007607	PCNXL4	chr14:60558420-60610337	-0.249108	0.00045	0.00629779	42	6
XLOC_024596	PCOLCE	chr7:100183955-100205798	0.375293	0.00125	0.0150954	27	2
XLOC_026597	PDCD1LG2	chr9:5510379-5573992	-0.716294	5e-05	0.000874514	38	5
XLOC_024975	PDE1C	chr7:31790792-32339016	-0.326941	0.0001	0.00164466	41	6
XLOC_024853	PDGFA	chr7:536896-559487	0.909763	5e-05	0.000874514	50	1
XLOC_017579	PDGFB	chr22:39611830-39643871	0.382126	5e-05	0.000874514	53	4
XLOC_020145	PDGFC	chr4:157682762-157893344	-0.261227	0.0001	0.00164466	10	6
XLOC_025635	PDLIM2	chr8:22436253-22455538	-0.36423	5e-05	0.000874514	58	7
XLOC_025834	PDP1	chr8:94929082-94938296	-0.318044	5e-05	0.000874514	41	6
XLOC_009692	PDP2	chr16:66914382-66925002	-0.304782	5e-05	0.000874514	9	6
XLOC_020368	PDZD2	chr5:31799030-32111232	-0.572762	5e-05	0.000874514	60	5
XLOC_018730	PDZRN3	chr3:73431580-73677050	-0.683604	5e-05	0.000874514	61	5
XLOC_024554	PEG10	chr7:94285636-94299006	-0.19402	0.0033	0.0335457	3	6
XLOC_015230	PELI1	chr2:64319785-64371605	-0.290027	0.0003	0.0044117	42	6
XLOC_009194	PEX11A	chr15:90224761-90234015	0.285414	0.0013	0.0155128	46	2
XLOC_018591	PFKFB4	chr3:48555116-48594227	0.754025	5e-05	0.000874514	50	1
XLOC_015651	PGAP1	chr2:197697727-197791701	0.215472	0.00335	0.0339732	45	2
XLOC_021719	PGBD1	chr6:28249151-28271802	0.22168	0.00525	0.0492382	5	2
XLOC_005140	PGM2L1	chr11:74041356-74109510	0.198146	0.00505	0.0476501	45	2
XLOC_020087	PGRMC2	chr4:129189341-129209984	-0.383865	5e-05	0.000874514	9	6
XLOC_004874	PHF21A	chr11:45950869-46143088	0.393622	5e-05	0.000874514	14	3
XLOC_006532	PHLDA1	chr12:76419226-76425556	0.259204	0.00025	0.00377052	45	2
XLOC_002351	PHLDA3	chr1:201433616-201438432	0.35892	5e-05	0.000874514	53	4
XLOC_018081	PHLDB2	chr3:111393522-111695364	-0.535879	5e-05	0.000874514	21	5
XLOC_017516	PIK3IP1	chr22:31677578-31688520	0.765598	5e-05	0.000874514	50	1
XLOC_001699	PIK3R3	chr1:46505811-46651638	0.743395	5e-05	0.000874514	50	1
XLOC_024591	PILRA	chr7:99971067-99997722	0.832174	5e-05	0.000874514	50	1
XLOC_017372	PIM3	chr22:50354142-50357720	-0.372747	5e-05	0.000874514	58	7
XLOC_000787	PIP5K1A	chr1:151170952-151222015	-0.466115	5e-05	0.000874514	8	7
XLOC_013380	PIP5K1C	chr19:3630178-3700490	0.235745	0.00135	0.0160534	55	4
XLOC_006726	PITPNM2	chr12:123468026-123636123	0.401863	0.0002	0.00310691	14	3
XLOC_011184	PITPNM3	chr17:6354582-6459877	0.675365	5e-05	0.000874514	50	1
XLOC_020047	PITX2	chr4:111538576-111563279	0.791698	5e-05	0.000874514	50	1
XLOC_025802	PKIA	chr8:79428332-79517693	0.374062	5e-05	0.000874514	47	2
XLOC_001084	PKP1	chr1:201252509-201302121	0.838582	5e-05	0.000874514	50	1
XLOC_006295	PKP2	chr12:32943679-33049780	-0.612218	5e-05	0.000874514	20	5
XLOC_003851	PKP3	chr11:392598-404908	0.348199	0.0004	0.00569126	53	4
XLOC_014696	PKP4	chr2:159313391-159537940	-0.35373	5e-05	0.000874514	9	6
XLOC_019967	PLAC8	chr4:84007186-84036019	-0.409083	5e-05	0.000874514	8	7
XLOC_026193	PLAG1	chr8:57073467-57123859	0.313581	0.0005	0.00687369	13	2
XLOC_002987	PLAU	chr10:75669726-75682535	0.499263	5e-05	0.000874514	28	3
XLOC_016048	PLCB4	chr20:9049699-9461878	-0.366125	5e-05	0.000874514	41	6
XLOC_018526	PLCD1	chr3:38048986-38071154	0.241499	0.0034	0.0343376	55	4
XLOC_003592	PLCE1-AS1	chr10:95753717-96092263	-1.45919	0.0003	0.0044117	38	5
XLOC_011279	PLD6	chr17:17104308-17109724	-0.416343	5e-05	0.000874514	8	7
XLOC_025699	PLEKHA2	chr8:38758752-38831434	-0.191697	0.00485	0.0461967	3	6
XLOC_002378	PLEKHA6	chr1:204187978-204347796	0.219697	0.00175	0.0200429	5	2
XLOC_004797	PLEKHA7	chr11:16798844-17035963	-0.439637	5e-05	0.000874514	8	7
XLOC_012795	PLEKHF1	chr19:30156326-30166383	0.474265	5e-05	0.000874514	52	3
XLOC_020311	PLEKHG4B	chr5:53850-190203	0.300954	0.00255	0.0271492	32	4
XLOC_001393	PLEKHG5	chr1:6521095-6580121	0.411744	0.0001	0.00164466	53	4
XLOC_011518	PLEKHH3	chr17:40819824-40829048	0.492983	5e-05	0.000874514	52	3
XLOC_000765	PLEKHO1	chr1:150121623-150132260	0.455544	5e-05	0.000874514	28	3
XLOC_008615	PLEKHO2	chr15:65134081-65160201	0.553009	5e-05	0.000874514	51	1
XLOC_027107	PLIN2	chr9:19115747-19127604	0.496454	5e-05	0.000874514	48	3
XLOC_021055	PLK2	chr5:57749809-57755966	-1.34936	5e-05	0.000874514	38	5
XLOC_028279	PLXNA3	chrX:153686583-153703272	0.212438	0.002	0.0224105	55	4
XLOC_018588	PLXNB1	chr3:48445183-48471681	0.229862	0.0034	0.0343376	55	4
XLOC_018876	PLXND1	chr3:129274055-129325582	0.287786	0.0004	0.00569126	15	4
XLOC_016647	PMEPA1	chr20:56223447-56286592	-0.267573	5e-05	0.000874514	2	6
XLOC_008665	PML	chr15:74287013-74340155	0.38958	5e-05	0.000874514	31	4
XLOC_017600	PMM1	chr22:41972889-41985871	0.238224	0.0027	0.0283749	55	4
XLOC_011264	PMP22	chr17:15133093-15168674	0.515801	5e-05	0.000874514	48	3
XLOC_008155	PNMA1	chr14:74178485-74181128	0.228066	0.00105	0.0130017	16	4
XLOC_026104	PNMA2	chr8:26362195-26371483	-0.21766	0.0042	0.0409177	57	7
XLOC_025263	PNPLA8	chr7:108110859-108168682	0.393288	5e-05	0.000874514	47	2
XLOC_022020	PNRC1	chr6:89790428-89795045	1.28261	5e-05	0.000874514	50	1
XLOC_025334	PODXL	chr7:131185020-131241376	0.286107	0.0003	0.0044117	13	2
XLOC_014580	POLR1B	chr2:113299491-113334729	-0.265804	0.00015	0.00238659	23	6
XLOC_026680	POLR1E	chr9:37485842-37510703	-0.250659	0.0018	0.0204919	10	6
XLOC_010505	POLR2A	chr17:7387596-7418000	0.219576	0.00125	0.0150954	16	4
XLOC_025630	POLR3D	chr8:22102618-22112775	-0.395756	5e-05	0.000874514	36	7
XLOC_022707	POPDC3	chr6:105585143-105628011	0.236984	0.00475	0.0454723	45	2
XLOC_001751	PPAP2B	chr1:56960418-57045257	-0.707036	5e-05	0.000874514	61	5
XLOC_019829	PPARGC1A	chr4:23793643-23891742	-0.734088	5e-05	0.000874514	38	5
XLOC_003007	PPIF	chr10:81107219-81115089	0.939687	5e-05	0.000874514	50	1
XLOC_006487	PPM1H	chr12:63037762-63328938	-0.484543	5e-05	0.000874514	8	7
XLOC_004380	PPME1	chr11:73882107-73965748	-1.08662	5e-05	0.000874514	38	5
XLOC_008266	PPP1R13B	chr14:104200072-104313927	0.256603	0.00065	0.0085969	5	2
XLOC_013843	PPP1R13L	chr19:45882891-45927177	-0.334683	0.0006	0.00803511	58	7
XLOC_026034	PPP1R3B	chr8:8993763-9009152	-0.634224	5e-05	0.000874514	39	5
XLOC_003582	PPP1R3C	chr10:93388196-93392858	0.393841	5e-05	0.000874514	47	2
XLOC_018202	PPP2R3A	chr3:135684514-135866972	-0.310424	5e-05	0.000874514	42	6
XLOC_004257	PPP2R5B	chr11:64691598-64703360	0.356076	5e-05	0.000874514	53	4
XLOC_007742	PPP4R4	chr14:94640648-94746218	0.345075	0.0003	0.0044117	47	2
XLOC_003137	PPRC1	chr10:103892750-103910090	-0.399715	5e-05	0.000874514	36	7
XLOC_006649	PPTC7	chr12:110970439-111021233	-0.224595	0.00275	0.0288118	43	6
XLOC_019496	PRDM8	chr4:81104866-81125482	0.404292	5e-05	0.000874514	14	3
XLOC_006305	PRICKLE1	chr12:42850495-42983572	-0.944166	5e-05	0.000874514	38	5
XLOC_025428	PRKAG2	chr7:151253200-151576308	-0.365188	5e-05	0.000874514	22	6
XLOC_017962	PRKCD	chr3:53195222-53226733	0.365001	5e-05	0.000874514	13	2
XLOC_002783	PROSER2	chr10:11865296-11936709	-0.442049	5e-05	0.000874514	40	5
XLOC_028100	PRPS1	chrX:106871653-106894256	-0.269731	5e-05	0.000874514	23	6
XLOC_020594	PRR16	chr5:119799775-120023086	-0.471415	5e-05	0.000874514	60	5
XLOC_004053	PRR5L	chr11:36317724-36486754	0.794841	0.00085	0.0108232	50	1
XLOC_027848	PRRG1	chrX:37208527-37316608	-0.362421	5e-05	0.000874514	41	6
XLOC_004033	PRRG4	chr11:32851292-32879669	0.239851	0.00405	0.0397738	45	2
XLOC_004421	PRSS23	chr11:86502100-86666440	-0.287983	5e-05	0.000874514	42	6
XLOC_013811	PSG5	chr19:43671894-43690714	-0.587937	0.00475	0.0454723	61	5
XLOC_025056	PSPH	chr7:56077928-56119353	0.30277	0.00025	0.00377052	15	4
XLOC_016615	PTGIS	chr20:48120410-48184707	0.380415	5e-05	0.000874514	14	3
XLOC_002323	PTGS2	chr1:186640943-186649559	0.527432	5e-05	0.000874514	48	3
XLOC_006280	PTHLH	chr12:28111016-28124916	0.502485	5e-05	0.000874514	48	3
XLOC_019512	PTPN13	chr4:87515424-87736328	-0.338277	5e-05	0.000874514	41	6
XLOC_002431	PTPN14	chr1:214522030-214725024	-0.313736	5e-05	0.000874514	9	6
XLOC_027412	PTPN3	chr9:112137926-112260643	0.340092	5e-05	0.000874514	47	2
XLOC_004099	PTPRJ	chr11:48002109-48192394	0.28517	0.0001	0.00164466	26	2
XLOC_011673	PTRH2	chr17:57774666-57784856	-0.23649	0.00205	0.0228509	2	6
XLOC_017051	PTTG1IP	chr21:46269398-46293818	-0.227503	0.0006	0.00803511	18	7
XLOC_006094	PUS1	chr12:132413744-132428406	-0.261641	0.00025	0.00377052	57	7
XLOC_025250	PUS7	chr7:105088314-105162718	-0.263797	0.00015	0.00238659	10	6
XLOC_006308	PUS7L	chr12:44112760-44152653	-0.253885	0.0053	0.0496526	42	6
XLOC_012981	PVR	chr19:45147097-45169428	-0.445197	5e-05	0.000874514	59	7
XLOC_005322	PVRL1	chr11:119508807-119600140	0.639751	5e-05	0.000874514	49	1
XLOC_016861	PWP2	chr21:45527207-45551063	-0.355122	5e-05	0.000874514	59	7
XLOC_003255	PWWP2B	chr10:134210678-134231358	0.323523	0.0007	0.00912403	54	4
XLOC_022279	PXDC1	chr6:3722834-3754208	-0.446389	5e-05	0.000874514	36	7
XLOC_017975	PXK	chr3:58318542-58412951	0.260796	0.0015	0.0174962	46	2
XLOC_026147	RAB11FIP1	chr8:37716464-37757015	-0.29405	5e-05	0.000874514	2	6
XLOC_012166	RAB27B	chr18:52385319-52562806	0.77825	5e-05	0.000874514	49	1
XLOC_005178	RAB30	chr11:82684174-82782965	-0.368576	5e-05	0.000874514	41	6
XLOC_012065	RAB31	chr18:9708227-9862553	0.204192	0.00415	0.040523	45	2
XLOC_022175	RAB32	chr6:146864827-146876086	-0.208698	0.0029	0.0300882	57	7
XLOC_001725	RAB3B	chr1:52373510-52456436	-0.243529	0.00065	0.0085969	10	6
XLOC_013502	RAB3D	chr19:11406814-11450344	0.682374	5e-05	0.000874514	50	1
XLOC_011865	RAB40B	chr17:80614759-80656598	0.280692	0.00305	0.0313777	5	2
XLOC_017552	RAC2	chr22:37621300-37640339	0.222392	0.0017	0.0195357	16	4
XLOC_020374	RAI14	chr5:34656432-34832717	-0.407199	5e-05	0.000874514	22	6
XLOC_014610	RALB	chr2:121010413-121052287	0.211968	0.0019	0.0214305	45	2
XLOC_027553	RALGDS	chr9:135973106-136024610	0.274285	0.0021	0.023317	16	4
XLOC_001014	RALGPS2	chr1:178694281-178890977	-0.242467	0.0007	0.00912403	43	6
XLOC_006406	RARG	chr12:53604349-53626040	0.354847	5e-05	0.000874514	53	4
XLOC_025236	RASA4	chr7:102220092-102257205	0.445368	5e-05	0.000874514	52	3
XLOC_001010	RASAL2	chr1:178060642-178448648	-0.452876	5e-05	0.000874514	40	5
XLOC_008902	RASGRP1	chr15:38780113-38857007	-0.636686	5e-05	0.000874514	39	5
XLOC_021642	RBM24	chr6:17281808-17294099	-0.677357	5e-05	0.000874514	39	5
XLOC_016281	RBM38	chr20:55966453-55984386	0.219217	0.0028	0.0292997	55	4
XLOC_015520	RBM43	chr2:152103596-152118522	0.226244	0.00425	0.0413341	12	2
XLOC_019855	RBM47	chr4:40425271-40631883	0.260346	0.0011	0.0135815	5	2
XLOC_004515	RBM7	chr11:114262169-114281332	-0.298521	5e-05	0.000874514	23	6
XLOC_005792	RBMS2	chr12:56915608-57030163	-0.427989	0.0012	0.0145947	40	5
XLOC_019345	RBPJ	chr4:26321331-26436838	-0.252471	0.0002	0.00310691	42	6
XLOC_016982	RCAN1	chr21:35888739-35987441	-0.412077	5e-05	0.000874514	8	7
XLOC_019937	RCHY1	chr4:76404246-76439640	-0.327532	5e-05	0.000874514	42	6
XLOC_026592	RCL1	chr9:4792833-4861154	-0.414899	5e-05	0.000874514	8	7
XLOC_025787	RDH10	chr8:74206760-74268696	-0.259746	0.0008	0.0102862	10	6
XLOC_015317	RETSAT	chr2:85569077-85581821	0.216627	0.00275	0.0288118	5	2
XLOC_027287	RFK	chr9:79000432-79009444	-0.223594	0.00185	0.0209634	43	6
XLOC_020550	RGMB	chr5:98104998-98132198	-0.47059	5e-05	0.000874514	40	5
XLOC_020859	RGS14	chr5:176784843-176799599	0.521236	5e-05	0.000874514	52	3
XLOC_001061	RGS2	chr1:192778168-192781407	0.278598	0.00375	0.0372125	26	2
XLOC_014232	RHOB	chr2:20646831-20649204	0.254389	0.00015	0.00238659	5	2
XLOC_003473	RHOBTB1	chr10:62629197-62761198	-0.668906	5e-05	0.000874514	39	5
XLOC_020542	RHOBTB3	chr5:95053250-95132073	-0.291521	5e-05	0.000874514	42	6
XLOC_026598	RIC1	chr9:5577087-5776556	-0.220833	0.0027	0.0283749	43	6
XLOC_025872	RIMS2	chr8:104511894-105266873	-0.778936	5e-05	0.000874514	38	5
XLOC_001656	RIMS3	chr1:41086351-41131384	0.338347	0.00025	0.00377052	54	4
XLOC_005066	RIN1	chr11:66099435-66104109	0.465665	5e-05	0.000874514	52	3
XLOC_016080	RIN2	chr20:19867164-19983103	-0.658709	5e-05	0.000874514	61	5
XLOC_021612	RIOK1	chr6:7326886-7418270	-0.282897	0.00015	0.00238659	23	6
XLOC_025823	RIPK2	chr8:90729626-90803902	0.245716	0.00155	0.0179935	26	2
XLOC_017014	RIPK4	chr21:43159528-43187249	0.816457	5e-05	0.000874514	50	1
XLOC_002124	RIT1	chr1:155867598-155881193	0.274458	0.0001	0.00164466	26	2
XLOC_002304	RNASEL	chr1:182542768-182558394	0.382118	5e-05	0.000874514	14	3
XLOC_006342	RND1	chr12:49250915-49259653	0.804477	5e-05	0.000874514	50	1
XLOC_015518	RND3	chr2:151324706-151344209	-1.18784	5e-05	0.000874514	38	5
XLOC_028095	RNF128	chrX:105937067-106040246	0.486767	5e-05	0.000874514	48	3
XLOC_021646	RNF144B	chr6:18265222-18469170	-1.1348	5e-05	0.000874514	38	5
XLOC_021371	RNF145	chr5:158584416-158637061	-0.203087	0.0038	0.037665	43	6
XLOC_021634	RNF182	chr6:13924676-13980505	-0.458258	5e-05	0.000874514	40	5
XLOC_017241	RNF185	chr22:31556137-31603005	-0.294908	5e-05	0.000874514	2	6
XLOC_001600	RNF19B	chr1:33399660-33430494	0.317732	5e-05	0.000874514	13	2
XLOC_006442	RNF41	chr12:56596070-56615757	-0.199482	0.00535	0.049984	3	6
XLOC_000494	ROR1	chr1:64239689-64647179	-0.620526	5e-05	0.000874514	20	5
XLOC_021885	RPL7L1	chr6:42847376-42855495	-0.240149	0.00045	0.00629779	18	7
XLOC_010214	RRAD	chr16:66955581-66959439	1.17046	5e-05	0.000874514	50	1
XLOC_004791	RRAS2	chr11:14299465-14386052	-0.267522	5e-05	0.000874514	42	6
XLOC_010054	RRN3P3	chr16:22430866-22503541	-0.314387	0.0049	0.0465173	58	7
XLOC_016856	RRP1B	chr21:45079431-45115960	-0.341492	5e-05	0.000874514	19	7
XLOC_017614	RRP7A	chr22:42896584-42915829	-0.26279	0.00015	0.00238659	57	7
XLOC_017615	RRP7BP	chr22:42949867-42978029	-0.335056	0.00015	0.00238659	58	7
XLOC_025769	RRS1	chr8:67341262-67342968	-0.526934	5e-05	0.000874514	60	5
XLOC_022084	RSPH4A	chr6:116916975-116954148	-0.389338	0.00285	0.0297137	41	6
XLOC_001533	RSRP1	chr1:25568604-25594447	0.235099	0.00205	0.0228509	26	2
XLOC_013845	RTN2	chr19:45988348-46010093	0.321673	0.0037	0.0368448	54	4
XLOC_026658	RUSC2	chr9:35489620-35563896	-0.766434	5e-05	0.000874514	61	5
XLOC_000592	RWDD3	chr1:95558072-95712781	-0.255525	0.0036	0.036038	10	6
XLOC_000616	S1PR1	chr1:101702304-101707076	-1.71454	5e-05	0.000874514	38	5
XLOC_007953	SALL2	chr14:21989230-22005350	0.525806	5e-05	0.000874514	52	3
XLOC_013552	SAMD1	chr19:14198659-14202383	0.269171	0.0005	0.00687369	54	4
XLOC_000008	SAMD11	chr1:861120-894679	1.06839	0.0014	0.0165444	50	1
XLOC_007585	SAMD4A	chr14:55032663-55260088	-0.629079	5e-05	0.000874514	20	5
XLOC_025157	SAMD9	chr7:92728825-92747336	0.360119	5e-05	0.000874514	47	2
XLOC_025158	SAMD9L	chr7:92759366-92777718	0.415256	5e-05	0.000874514	47	2
XLOC_022179	SASH1	chr6:148514272-148873202	-0.628746	5e-05	0.000874514	20	5
XLOC_027823	SAT1	chrX:23801274-23804340	0.327476	5e-05	0.000874514	13	2
XLOC_008064	SAV1	chr14:51100297-51135071	-0.226858	0.0013	0.0155128	10	6
XLOC_017430	SCARF2	chr22:20778873-20792146	-0.297595	5e-05	0.000874514	58	7
XLOC_008470	SCG5	chr15:32933869-32989298	0.60771	5e-05	0.000874514	49	1
XLOC_012825	SCN1B	chr19:35521591-35531353	0.52231	5e-05	0.000874514	51	1
XLOC_025843	SDC2	chr8:97505881-97624037	-0.466289	5e-05	0.000874514	40	5
XLOC_002470	SDE2	chr1:226170402-226187066	-0.228266	0.0013	0.0155128	10	6
XLOC_015643	SDPR	chr2:192699031-192712006	-1.00445	5e-05	0.000874514	38	5
XLOC_011039	SEC14L1	chr17:75084724-75213181	-0.39892	5e-05	0.000874514	8	7
XLOC_017231	SEC14L2	chr22:30792929-30821291	0.406534	5e-05	0.000874514	14	3
XLOC_017508	SEC14L6	chr22:30918781-30942669	0.321515	0.0019	0.0214305	15	4
XLOC_002289	SEC16B	chr1:177897814-177953422	-0.259963	0.00235	0.025545	2	6
XLOC_008968	SECISBP2L	chr15:49280834-49338760	-0.277899	5e-05	0.000874514	10	6
XLOC_011861	SECTM1	chr17:80278899-80291921	0.354202	0.00425	0.0413341	31	4
XLOC_025131	SEMA3C	chr7:80371853-80548667	-0.286595	5e-05	0.000874514	42	6
XLOC_017918	SEMA3F	chr3:50192476-50226508	0.260289	0.0026	0.0275613	32	4
XLOC_008775	SEMA4B	chr15:90728151-90772892	0.783286	5e-05	0.000874514	50	1
XLOC_009099	SEMA7A	chr15:74697438-74726330	-0.372168	5e-05	0.000874514	59	7
XLOC_008228	SERPINA1	chr14:94843083-94857029	0.316972	5e-05	0.000874514	13	2
XLOC_022272	SERPINB9	chr6:2884221-2903546	0.283984	0.00045	0.00629779	46	2
XLOC_024610	SERPINE1	chr7:100769969-100782547	-0.335688	5e-05	0.000874514	9	6
XLOC_013773	SERTAD1	chr19:40928408-40931932	0.227518	0.0032	0.0326652	55	4
XLOC_015233	SERTAD2	chr2:64858754-64978118	-0.396087	5e-05	0.000874514	22	6
XLOC_013774	SERTAD3	chr19:40946747-40950282	0.336012	5e-05	0.000874514	13	2
XLOC_001154	SERTAD4	chr1:210404803-210420444	-0.947135	5e-05	0.000874514	38	5
XLOC_022719	SESN1	chr6:109307639-109415708	0.469678	5e-05	0.000874514	48	3
XLOC_000264	SESN2	chr1:28585962-28609002	0.577931	5e-05	0.000874514	51	1
XLOC_015610	SESTD1	chr2:179966418-180129535	0.225407	0.0015	0.0174962	45	2
XLOC_000248	SFN	chr1:27189632-27190947	0.242336	0.00205	0.0228509	16	4
XLOC_003159	SFR1	chr10:105881815-105992120	0.313121	0.0018	0.0204919	13	2
XLOC_003148	SFXN2	chr10:104474297-104499153	-0.233038	0.0022	0.0241604	2	6
XLOC_022792	SGK1	chr6:134490383-134639196	-1.22023	5e-05	0.000874514	38	5
XLOC_016200	SGK2	chr20:42187356-42216838	1.21137	5e-05	0.000874514	50	1
XLOC_026032	SGK223	chr8:8175257-8243963	-0.406936	5e-05	0.000874514	59	7
XLOC_024617	SH2B2	chr7:101928352-101962178	0.561935	0.00015	0.00238659	51	1
XLOC_025615	SH2D4A	chr8:19171007-19540261	-0.342334	0.0001	0.00164466	9	6
XLOC_001494	SH2D5	chr1:21046183-21059325	-0.42119	5e-05	0.000874514	59	7
XLOC_017274	SH3BP1	chr22:38035374-38054384	0.410554	5e-05	0.000874514	53	4
XLOC_014974	SH3BP4	chr2:235860627-235964390	-0.672977	5e-05	0.000874514	39	5
XLOC_002588	SH3BP5L	chr1:249104650-249120154	-0.574391	5e-05	0.000874514	60	5
XLOC_028351	SH3KBP1	chrX:19552082-19905744	0.220279	0.00165	0.0190508	45	2
XLOC_021402	SH3PXD2B	chr5:171760502-171881527	0.381376	5e-05	0.000874514	31	4
XLOC_020167	SH3RF1	chr4:170015406-170192249	-0.524475	5e-05	0.000874514	21	5
XLOC_019288	SH3TC1	chr4:8200940-8242926	0.52807	5e-05	0.000874514	52	3
XLOC_008959	SHF	chr15:45459317-45493373	0.419059	5e-05	0.000874514	52	3
XLOC_007154	SHISA2	chr13:26618733-26625198	-0.262579	0.0003	0.0044117	10	6
XLOC_009443	SHISA9	chr16:12995434-13334274	-1.28176	5e-05	0.000874514	38	5
XLOC_018971	SHOX2	chr3:157813753-157823952	0.278851	0.0004	0.00569126	46	2
XLOC_019481	SHROOM3	chr4:77356252-77707467	-0.574014	5e-05	0.000874514	60	5
XLOC_028440	SHROOM4	chrX:50320436-50557140	0.288388	0.00145	0.0170293	15	4
XLOC_002521	SIPA1L2	chr1:232533693-232765858	0.431264	5e-05	0.000874514	14	3
XLOC_012884	SIPA1L3	chr19:38397860-38699012	-0.255375	0.00025	0.00377052	18	7
XLOC_002946	SIRT1	chr10:69644426-69678149	0.229341	0.00145	0.0170293	45	2
XLOC_028806	SLC10A3	chrX:153715644-153719029	0.324556	5e-05	0.000874514	54	4
XLOC_020905	SLC12A7	chr5:1050488-1112172	0.327054	5e-05	0.000874514	15	4
XLOC_005819	SLC16A7	chr12:59989777-60183635	-0.272543	0.00015	0.00238659	23	6
XLOC_002245	SLC19A2	chr1:169433148-169459318	-0.299211	0.00035	0.00506847	23	6
XLOC_020383	SLC1A3	chr5:36606456-36688436	-0.391001	0.0025	0.0267502	8	7
XLOC_014386	SLC1A4	chr2:65215578-65251000	0.215916	0.0041	0.0401265	12	2
XLOC_026169	SLC20A2	chr8:42273979-42408140	-0.313223	5e-05	0.000874514	19	7
XLOC_011764	SLC25A19	chr17:73267379-73285530	-0.280233	0.0043	0.0417728	35	7
XLOC_026937	SLC25A25	chr9:130830478-130872740	-0.487983	5e-05	0.000874514	60	5
XLOC_008250	SLC25A29	chr14:100757308-100772884	0.259182	0.0008	0.0102862	16	4
XLOC_026347	SLC25A32	chr8:104410865-104455680	-0.361053	0.0012	0.0145947	41	6
XLOC_000082	SLC25A33	chr1:9599501-9643772	-0.367649	5e-05	0.000874514	19	7
XLOC_018221	SLC25A36	chr3:140660657-140699631	0.224697	0.00315	0.0321933	45	2
XLOC_020747	SLC26A2	chr5:149340299-149366963	-0.301321	5e-05	0.000874514	23	6
XLOC_021911	SLC29A1	chr6:44187241-44201888	0.200173	0.0034	0.0343376	5	2
XLOC_006172	SLC2A3	chr12:8071823-8088892	0.437328	5e-05	0.000874514	48	3
XLOC_004588	SLC37A2	chr11:124933012-124960564	0.35651	0.0008	0.0102862	31	4
XLOC_025363	SLC37A3	chr7:140033550-140098350	-0.369227	5e-05	0.000874514	9	6
XLOC_014806	SLC39A10	chr2:196477643-196933564	-0.265915	0.0003	0.0044117	42	6
XLOC_002396	SLC41A1	chr1:205758219-205783107	-0.276247	0.00165	0.0190508	18	7
XLOC_006613	SLC41A2	chr12:105195576-105352361	0.233657	0.00215	0.0237487	45	2
XLOC_011118	SLC43A2	chr17:1472547-1532521	0.338441	0.00525	0.0492382	15	4
XLOC_018506	SLC4A7	chr3:27414211-27525918	-0.413389	5e-05	0.000874514	22	6
XLOC_007169	SLC7A1	chr13:30083548-30169889	-0.206457	0.0018	0.0204919	18	7
XLOC_020096	SLC7A11	chr4:138948576-139163554	0.24639	0.00045	0.00629779	46	2
XLOC_019001	SLC7A14	chr3:170177341-170303863	-1.02348	5e-05	0.000874514	38	5
XLOC_010338	SLC7A5	chr16:87863628-87903100	-0.482687	5e-05	0.000874514	60	5
XLOC_009723	SLC7A6	chr16:68298418-68344868	-0.330596	0.0001	0.00164466	41	6
XLOC_007957	SLC7A7	chr14:23241797-23291834	0.303083	0.0003	0.0044117	13	2
XLOC_015164	SLC8A1	chr2:40144773-40739575	-0.517421	5e-05	0.000874514	40	5
XLOC_001551	SLC9A1	chr1:27425299-27481621	0.34047	5e-05	0.000874514	15	4
XLOC_016315	SLCO4A1	chr20:61273796-61303793	0.772556	5e-05	0.000874514	50	1
XLOC_011380	SLFN12	chr17:33730738-33760276	-0.348826	5e-05	0.000874514	41	6
XLOC_010686	SLFN5	chr17:33569864-33600619	0.52868	5e-05	0.000874514	48	3
XLOC_018987	SLITRK3	chr3:164904507-164914469	-0.653929	5e-05	0.000874514	61	5
XLOC_009010	SLTM	chr15:59171243-59225852	-0.205465	0.00265	0.0280391	43	6
XLOC_008628	SMAD3	chr15:67358194-67487533	0.447138	5e-05	0.000874514	48	3
XLOC_007191	SMAD9	chr13:37418759-37494409	0.345101	5e-05	0.000874514	47	2
XLOC_011127	SMG6	chr17:1963022-2207198	0.232376	0.00355	0.0356209	16	4
XLOC_016032	SMOX	chr20:4129425-4168394	0.630835	5e-05	0.000874514	51	1
XLOC_011711	SMURF2	chr17:62538402-62658485	-0.464687	5e-05	0.000874514	40	5
XLOC_016251	SNAI1	chr20:48599512-48605420	1.07445	5e-05	0.000874514	50	1
XLOC_026177	SNAI2	chr8:49830238-49833999	0.327828	5e-05	0.000874514	46	2
XLOC_007616	SNAPC1	chr14:62229066-62263146	-1.69218	5e-05	0.000874514	38	5
XLOC_025028	SNHG15	chr7:45022622-45026402	-0.367515	5e-05	0.000874514	19	7
XLOC_011030	SNHG16	chr17:74553845-74561430	-0.259611	0.0002	0.00310691	23	6
XLOC_016550	SNHG17	chr20:37048223-37065343	-0.25078	0.0053	0.0496526	57	7
XLOC_020342	SNHG18	chr5:9546311-9550409	-0.251108	0.003	0.0309565	10	6
XLOC_024304	SNORD93	chr7:22893522-22901746	-0.32429	0.0015	0.0174962	41	6
XLOC_016002	SNPH	chr20:1246759-1289971	0.402131	5e-05	0.000874514	53	4
XLOC_020416	SNX18	chr5:53813550-53842416	-0.238253	0.0014	0.0165444	10	6
XLOC_009987	SOCS1	chr16:11348273-11350039	1.33437	5e-05	0.000874514	50	1
XLOC_014340	SOCS5	chr2:46926098-46989927	-0.225665	0.0022	0.0241604	43	6
XLOC_001116	SOX13	chr1:204042243-204096885	0.338142	0.0001	0.00164466	15	4
XLOC_025737	SOX17	chr8:55370494-55373456	-0.67197	5e-05	0.000874514	61	5
XLOC_021651	SOX4	chr6:21593971-21598849	0.31758	5e-05	0.000874514	15	4
XLOC_011587	SP6	chr17:45922279-45953522	0.481363	5e-05	0.000874514	30	3
XLOC_025854	SPAG1	chr8:101170262-101254132	-0.260169	0.0004	0.00569126	42	6
XLOC_020807	SPDL1	chr5:169010637-169031842	-0.259134	0.00095	0.0119277	42	6
XLOC_020379	SPEF2	chr5:35617981-35814713	-0.364752	0.0003	0.0044117	41	6
XLOC_014915	SPEG	chr2:220299699-220358447	0.285697	0.0036	0.036038	54	4
XLOC_008507	SPINT1	chr15:41136245-41149853	0.271592	0.00075	0.0096944	32	4
XLOC_001588	SPOCD1	chr1:32256022-32281652	0.782413	5e-05	0.000874514	50	1
XLOC_019519	SPP1	chr4:88896801-88904563	0.327705	5e-05	0.000874514	46	2
XLOC_012890	SPRED3	chr19:38879315-38890688	0.544668	5e-05	0.000874514	51	1
XLOC_007309	SPRY2	chr13:80910111-80915086	-0.348059	5e-05	0.000874514	9	6
XLOC_000081	SPSB1	chr1:9352940-9429590	0.664422	5e-05	0.000874514	50	1
XLOC_008184	SPTLC2	chr14:77972339-78083110	-0.43136	5e-05	0.000874514	8	7
XLOC_020880	SQSTM1	chr5:179224597-179285840	0.400077	5e-05	0.000874514	31	4
XLOC_016173	SRC	chr20:35973087-36033835	0.241221	0.0005	0.00687369	55	4
XLOC_020597	SRFBP1	chr5:121297556-121368289	-0.253122	0.0016	0.0185361	42	6
XLOC_001129	SRGAP2	chr1:206511471-206637783	0.240901	0.00315	0.0321933	12	2
XLOC_001745	SSBP3	chr1:54690686-54879143	0.429873	5e-05	0.000874514	14	3
XLOC_013256	SSC5D	chr19:55999766-56030466	0.293845	0.00055	0.00749474	54	4
XLOC_006631	SSH1	chr12:109176362-109294710	-0.34933	5e-05	0.000874514	9	6
XLOC_018964	SSR3	chr3:156257928-156272973	-0.26056	5e-05	0.000874514	10	6
XLOC_026422	ST3GAL1	chr8:134467090-134584183	-0.529562	5e-05	0.000874514	60	5
XLOC_015325	ST3GAL5	chr2:86066270-86116157	-0.332769	0.0001	0.00164466	9	6
XLOC_015408	ST6GAL2	chr2:107418055-107503563	-1.05285	5e-05	0.000874514	38	5
XLOC_000534	ST6GALNAC5	chr1:77333091-77531794	-0.912217	5e-05	0.000874514	38	5
XLOC_003052	STAMBPL1	chr10:90639943-90684305	-0.283229	0.00075	0.0096944	42	6
XLOC_005131	STARD10	chr11:72465773-72504750	0.278568	0.00095	0.0119277	5	2
XLOC_007186	STARD13	chr13:33677271-34250972	-0.572088	5e-05	0.000874514	20	5
XLOC_027985	STARD8	chrX:67867502-67945886	0.550036	5e-05	0.000874514	49	1
XLOC_015641	STAT1	chr2:191833761-191878976	-0.239365	0.0003	0.0044117	43	6
XLOC_021406	STC2	chr5:172741719-172756506	-0.265165	0.0002	0.00310691	2	6
XLOC_021400	STK10	chr5:171469073-171615549	0.226448	0.0023	0.0250813	5	2
XLOC_005629	STK38L	chr12:27397077-27478890	0.26757	0.00045	0.00629779	46	2
XLOC_024704	STRIP2	chr7:129074178-129128239	0.271646	0.00075	0.0096944	5	2
XLOC_022171	STX11	chr6:144469202-144513076	-0.871043	5e-05	0.000874514	38	5
XLOC_025100	STX1A	chr7:73113388-73134017	0.782326	5e-05	0.000874514	50	1
XLOC_006207	STYK1	chr12:10769279-10826891	-0.340294	5e-05	0.000874514	41	6
XLOC_003146	SUFU	chr10:104263718-104393214	0.421973	5e-05	0.000874514	30	3
XLOC_027557	SURF6	chr9:136197542-136203047	-0.219931	0.00115	0.0140869	57	7
XLOC_002797	SUV39H2	chr10:14920781-14946304	-0.238426	0.00135	0.0160534	42	6
XLOC_002022	SV2A	chr1:149874810-149889870	0.308372	0.0004	0.00569126	15	4
XLOC_026358	SYBU	chr8:110586404-110704020	-0.273207	0.0013	0.0155128	10	6
XLOC_012689	SYDE1	chr19:15218174-15236610	-0.384567	0.0003	0.0044117	59	7
XLOC_001825	SYDE2	chr1:85622664-85667426	-0.938658	5e-05	0.000874514	38	5
XLOC_008811	SYNM	chr15:99645285-99675800	0.561308	5e-05	0.000874514	29	1
XLOC_004308	SYT12	chr11:66790066-66818334	0.767871	5e-05	0.000874514	50	1
XLOC_003425	SYT15	chr10:46951472-46972891	-0.304733	5e-05	0.000874514	35	7
XLOC_000254	SYTL1	chr1:27668482-27680423	0.537606	0.00015	0.00238659	52	3
XLOC_022217	SYTL3	chr6:159066051-159186613	0.428144	5e-05	0.000874514	14	3
XLOC_003216	TACC2	chr10:123748688-124014060	0.350224	5e-05	0.000874514	13	2
XLOC_012110	TAF4B	chr18:23806383-23971649	-0.307778	5e-05	0.000874514	42	6
XLOC_014698	TANC1	chr2:159825095-160089187	0.22384	0.0024	0.0259565	12	2
XLOC_003084	TBC1D12	chr10:96162185-96296387	-0.346337	5e-05	0.000874514	9	6
XLOC_027376	TBC1D2	chr9:100961279-101018003	-0.468825	5e-05	0.000874514	59	7
XLOC_010842	TBKBP1	chr17:45771434-45789429	0.293324	0.0012	0.0145947	54	4
XLOC_027772	TBL1X	chrX:9431334-9687791	-0.335585	5e-05	0.000874514	9	6
XLOC_001965	TBX15	chr1:119425591-119532281	0.300901	5e-05	0.000874514	13	2
XLOC_013378	TBXA2R	chr19:3594503-3606831	0.503458	5e-05	0.000874514	52	3
XLOC_028077	TCEAL7	chrX:102585112-102587258	0.301571	0.00025	0.00377052	46	2
XLOC_020640	TCF7	chr5:133450401-133483920	0.717554	5e-05	0.000874514	50	1
XLOC_003179	TCF7L2	chr10:114709930-114927436	0.281087	0.00015	0.00238659	26	2
XLOC_005940	TDG	chr12:104359592-104444159	-0.248635	0.0005	0.00687369	43	6
XLOC_003980	TEAD1	chr11:12695906-12966456	-0.346883	5e-05	0.000874514	9	6
XLOC_005494	TEAD4	chr12:3068475-3155195	-0.345811	0.00045	0.00629779	19	7
XLOC_017318	TEF	chr22:41763336-41795332	0.245177	0.0024	0.0259565	54	4
XLOC_020800	TENM2	chr5:166711842-167691245	-0.337597	5e-05	0.000874514	9	6
XLOC_007932	TEP1	chr14:20833825-20881766	0.340906	5e-05	0.000874514	13	2
XLOC_020908	TERT	chr5:1253286-1295162	-0.230939	0.0007	0.00912403	57	7
XLOC_014431	TET3	chr2:74211461-74335302	-0.226266	0.0029	0.0300882	18	7
XLOC_007362	TEX30	chr13:103418237-103426171	-0.252914	0.0004	0.00569126	42	6
XLOC_009958	TFAP4	chr16:4307186-4357626	-0.515322	5e-05	0.000874514	60	5
XLOC_022544	TFEB	chr6:41651715-41703997	0.945543	5e-05	0.000874514	50	1
XLOC_025163	TFPI2	chr7:93491972-93520392	0.533575	5e-05	0.000874514	48	3
XLOC_001182	TGFB2	chr1:218517537-219347130	-1.66418	5e-05	0.000874514	38	5
XLOC_020654	TGFBI	chr5:135364583-135399507	0.222532	0.001	0.0124821	5	2
XLOC_015403	TGFBRAP1	chr2:105866844-105946171	-0.424203	5e-05	0.000874514	8	7
XLOC_007988	TGM1	chr14:24718319-24734097	-0.393352	0.00105	0.0130017	59	7
XLOC_010737	THRA	chr17:38218445-38256978	0.391219	0.0025	0.0267502	53	4
XLOC_018500	THRB	chr3:24158501-24541502	-0.812517	5e-05	0.000874514	38	5
XLOC_022205	TIAM2	chr6:155316407-155635635	-0.587841	5e-05	0.000874514	39	5
XLOC_025954	TIGD5	chr8:144680073-144682485	-0.326888	5e-05	0.000874514	58	7
XLOC_000283	TINAGL1	chr1:32042085-32053287	-0.538765	5e-05	0.000874514	60	5
XLOC_027293	TLE1	chr9:84198537-84304563	-0.795903	5e-05	0.000874514	38	5
XLOC_026748	TLE4	chr9:82186687-82341796	-0.586496	5e-05	0.000874514	20	5
XLOC_019846	TLR1	chr4:38796654-38807362	0.547095	5e-05	0.000874514	49	1
XLOC_019667	TLR2	chr4:154605241-154627242	0.3037	0.00125	0.0150954	46	2
XLOC_019733	TLR3	chr4:186990243-187008079	0.423887	5e-05	0.000874514	14	3
XLOC_018934	TM4SF1	chr3:149086804-149104370	-0.513576	5e-05	0.000874514	40	5
XLOC_019760	TMEM129	chr4:1717542-1723084	-0.200737	0.0041	0.0401265	57	7
XLOC_024767	TMEM139	chr7:142981991-142985142	-0.595493	5e-05	0.000874514	20	5
XLOC_020076	TMEM155	chr4:122679967-122688736	-0.402201	5e-05	0.000874514	22	6
XLOC_009492	TMEM159	chr16:20944432-21191937	0.490881	5e-05	0.000874514	30	3
XLOC_015500	TMEM163	chr2:135213329-135476571	0.356816	0.00035	0.00506847	14	3
XLOC_014878	TMEM169	chr2:216946588-216967506	0.330314	0.0008	0.0102862	15	4
XLOC_021628	TMEM170B	chr6:11538459-11583757	-0.343137	0.00025	0.00377052	41	6
XLOC_020481	TMEM171	chr5:72414711-72427644	-0.342935	0.00035	0.00506847	22	6
XLOC_024747	TMEM178B	chr7:140772058-141181746	-0.763983	5e-05	0.000874514	61	5
XLOC_024862	TMEM184A	chr7:1570367-1596099	-0.383001	0.0003	0.0044117	58	7
XLOC_027274	TMEM2	chr9:74298202-74384394	-0.465323	5e-05	0.000874514	40	5
XLOC_000083	TMEM201	chr1:9648931-9674935	-0.320203	5e-05	0.000874514	58	7
XLOC_014605	TMEM37	chr2:120189445-120196148	0.54151	5e-05	0.000874514	48	3
XLOC_019091	TMEM44	chr3:194304996-194354150	0.239249	0.0024	0.0259565	16	4
XLOC_018053	TMEM45A	chr3:100211078-100296405	-0.300675	5e-05	0.000874514	23	6
XLOC_000137	TMEM51	chr1:15479027-15546974	0.509927	5e-05	0.000874514	52	3
XLOC_027447	TNC	chr9:117781853-117880652	0.860234	5e-05	0.000874514	50	1
XLOC_021774	TNF	chr6:31543343-31546112	0.257484	0.0035	0.0351812	5	2
XLOC_010623	TNFAIP1	chr17:26662547-26690705	-0.329175	0.0035	0.0351812	19	7
XLOC_007884	TNFAIP2	chr14:103589463-103603778	0.353598	5e-05	0.000874514	31	4
XLOC_020591	TNFAIP8	chr5:118604386-118730299	0.624498	5e-05	0.000874514	49	1
XLOC_026091	TNFRSF10A	chr8:23029749-23088439	-0.319213	0.0045	0.0434441	58	7
XLOC_012184	TNFRSF11A	chr18:59992519-60055961	0.451603	5e-05	0.000874514	48	3
XLOC_026369	TNFRSF11B	chr8:119935795-119965358	-0.927787	5e-05	0.000874514	38	5
XLOC_006142	TNFRSF1A	chr12:6437922-6451283	0.254238	0.0003	0.0044117	16	4
XLOC_022585	TNFRSF21	chr6:47199262-47277683	-0.356591	5e-05	0.000874514	9	6
XLOC_001399	TNFRSF9	chr1:7975930-8003225	1.2291	5e-05	0.000874514	50	1
XLOC_019010	TNFSF10	chr3:172223297-172241297	0.735155	5e-05	0.000874514	50	1
XLOC_019005	TNIK	chr3:170779143-171179662	0.484999	0.00105	0.0130017	48	3
XLOC_020073	TNIP3	chr4:122050356-122148621	0.363421	0.00115	0.0140869	46	2
XLOC_019100	TNK2	chr3:195590228-195636610	0.337399	5e-05	0.000874514	31	4
XLOC_004927	TNKS1BP1	chr11:57067004-57092413	0.465776	5e-05	0.000874514	52	3
XLOC_024880	TNRC18	chr7:5346302-5463454	0.230146	0.00095	0.0119277	55	4
XLOC_017308	TNRC6B	chr22:40440765-40731908	0.198944	0.00525	0.0492382	12	2
XLOC_015721	TNS1	chr2:218664404-218830692	0.381075	5e-05	0.000874514	14	3
XLOC_025038	TNS3	chr7:47314722-47621742	0.328045	5e-05	0.000874514	15	4
XLOC_011636	TOB1	chr17:48939586-48945732	0.436784	5e-05	0.000874514	28	3
XLOC_026202	TOX	chr8:59717976-60031767	-0.387517	5e-05	0.000874514	41	6
XLOC_026312	TP53INP1	chr8:95938199-95961615	0.467139	5e-05	0.000874514	48	3
XLOC_016152	TP53INP2	chr20:33292117-33301237	0.310494	0.0009	0.0114004	32	4
XLOC_024449	TPST1	chr7:65670213-65825438	0.280705	5e-05	0.000874514	26	2
XLOC_027461	TRAF1	chr9:123660279-123691451	1.02685	5e-05	0.000874514	50	1
XLOC_022732	TRAF3IP2	chr6:111620186-111927477	0.469355	0.0043	0.0417728	48	3
XLOC_026235	TRAM1	chr8:71485452-71520694	-0.272242	0.0001	0.00164466	42	6
XLOC_022602	TRAM2	chr6:52362199-52441862	-0.522163	5e-05	0.000874514	37	5
XLOC_018522	TRANK1	chr3:36868307-36986548	0.327793	5e-05	0.000874514	15	4
XLOC_022553	TRERF1	chr6:42192670-42419880	0.444263	5e-05	0.000874514	28	3
XLOC_025910	TRIB1	chr8:126442562-126450647	0.681557	5e-05	0.000874514	49	1
XLOC_015996	TRIB3	chr20:361272-378203	0.350825	5e-05	0.000874514	31	4
XLOC_011269	TRIM16	chr17:15531157-15586193	0.450577	5e-05	0.000874514	48	3
XLOC_010586	TRIM16L	chr17:18625372-18643504	0.30111	0.0001	0.00164466	13	2
XLOC_004694	TRIM21	chr11:4406126-4414926	0.245881	0.00105	0.0130017	12	2
XLOC_024736	TRIM24	chr7:138144979-138274066	0.256472	0.00055	0.00749474	26	2
XLOC_004737	TRIM3	chr11:6469750-6495689	0.251967	0.00255	0.0271492	16	4
XLOC_021189	TRIM36	chr5:114460458-114516243	0.345611	0.00095	0.0119277	47	2
XLOC_001960	TRIM45	chr1:117653360-117664411	0.347914	0.00015	0.00238659	27	2
XLOC_011773	TRIM47	chr17:73870244-73874742	0.490236	5e-05	0.000874514	52	3
XLOC_020352	TRIO	chr5:14143819-14510315	-0.187271	0.00465	0.04464	7	6
XLOC_018057	TRMT10C	chr3:101280679-101285290	-0.22617	0.0013	0.0155128	43	6
XLOC_007888	TRMT61A	chr14:103995497-104003606	-0.355565	5e-05	0.000874514	58	7
XLOC_000250	TRNP1	chr1:27320111-27328606	0.257558	0.00085	0.0108232	32	4
XLOC_007197	TRPC4	chr13:38210772-38443939	-0.625254	5e-05	0.000874514	39	5
XLOC_026363	TRPS1	chr8:116420666-116681356	0.312094	0.0002	0.00310691	46	2
XLOC_003189	TRUB1	chr10:116697951-116737439	-0.21914	0.0021	0.023317	43	6
XLOC_018251	TSC22D2	chr3:150096205-150178107	-0.448442	5e-05	0.000874514	8	7
XLOC_028603	TSC22D3	chrX:106956451-107019017	0.657051	5e-05	0.000874514	50	1
XLOC_024701	TSPAN33	chr7:128784711-128809535	0.430836	5e-05	0.000874514	14	3
XLOC_027955	TSPYL2	chrX:53111541-53117728	0.304236	0.0001	0.00164466	26	2
XLOC_022743	TSPYL4	chr6:116571130-116575261	-0.21262	0.00225	0.0246304	18	7
XLOC_011128	TSR1	chr17:2207236-2240678	-0.222302	0.00095	0.0119277	10	6
XLOC_001722	TTC39A	chr1:51752929-51810788	0.363646	0.0011	0.0135815	13	2
XLOC_017624	TTLL12	chr22:43562627-43583137	-0.205075	0.00245	0.0263306	57	7
XLOC_009862	TUBB3	chr16:89988416-90002505	0.522333	5e-05	0.000874514	29	1
XLOC_000792	TUFT1	chr1:151512780-151556059	-0.85392	5e-05	0.000874514	38	5
XLOC_027804	TXLNG	chrX:16804554-16862642	-0.215886	0.0035	0.0351812	43	6
XLOC_000948	UAP1	chr1:162531278-162570543	-0.512659	5e-05	0.000874514	21	5
XLOC_027051	UAP1L1	chr9:139971903-139978991	0.358645	5e-05	0.000874514	53	4
XLOC_018627	UBA7	chr3:49842637-49851391	0.657866	5e-05	0.000874514	52	3
XLOC_011026	UBALD2	chr17:74261285-74267379	0.440105	5e-05	0.000874514	30	3
XLOC_004564	UBASH3B	chr11:122526397-122685187	-0.227462	0.00105	0.0130017	43	6
XLOC_000088	UBE4B	chr1:10093040-10241296	-0.23087	0.0007	0.00912403	2	6
XLOC_007170	UBL3	chr13:30338544-30424820	-0.221854	0.00215	0.0237487	10	6
XLOC_003102	UBTD1	chr10:99258638-99330967	0.291575	0.0003	0.0044117	54	4
XLOC_012700	UCA1	chr19:15939184-15949254	-0.524533	5e-05	0.000874514	40	5
XLOC_018593	UCN2	chr3:48599150-48601201	0.575707	5e-05	0.000874514	51	1
XLOC_005136	UCP2	chr11:73685715-73693889	-0.404473	5e-05	0.000874514	36	7
XLOC_026863	UGCG	chr9:114658562-114697655	-0.73769	5e-05	0.000874514	39	5
XLOC_014970	UGT1A1	chr2:234526290-234681951	0.233155	0.001	0.0124821	12	2
XLOC_006093	ULK1	chr12:132379176-132407721	0.264904	0.00085	0.0108232	54	4
XLOC_024405	UPP1	chr7:48128199-48148330	0.223956	0.00435	0.0422106	5	2
XLOC_001232	URB2	chr1:229761845-229796852	-0.548126	5e-05	0.000874514	60	5
XLOC_016748	USP25	chr21:17102240-17252390	-0.284117	0.0001	0.00164466	42	6
XLOC_011805	USP36	chr17:76783532-76837016	-0.299341	5e-05	0.000874514	35	7
XLOC_010536	USP43	chr17:9547657-9633003	-0.295901	0.00045	0.00629779	35	7
XLOC_020484	UTP15	chr5:72861565-72879202	-0.248978	0.0004	0.00569126	42	6
XLOC_000920	VANGL2	chr1:160370363-160398468	0.257566	0.0009	0.0114004	16	4
XLOC_009413	VASN	chr16:4390251-4466962	0.673453	5e-05	0.000874514	51	1
XLOC_000613	VCAM1	chr1:101185195-101204601	0.949938	5e-05	0.000874514	50	1
XLOC_006327	VDR	chr12:48235235-48298825	0.292288	0.00065	0.0085969	15	4
XLOC_021906	VEGFA	chr6:43737945-43754223	0.341401	5e-05	0.000874514	15	4
XLOC_020186	VEGFC	chr4:177604341-177713899	0.219353	0.00145	0.0170293	12	2
XLOC_018739	VGLL3	chr3:86987122-87040367	-0.669328	5e-05	0.000874514	39	5
XLOC_017736	VHL	chr3:10183318-10195354	0.359419	5e-05	0.000874514	47	2
XLOC_026584	VLDLR	chr9:2535654-2656243	-0.509305	5e-05	0.000874514	40	5
XLOC_014027	VSTM1	chr19:54543826-54567207	-0.404305	0.00485	0.0461967	58	7
XLOC_003444	VSTM4	chr10:50213486-50323581	1.23392	5e-05	0.000874514	50	1
XLOC_000028	VWA1	chr1:1370902-1378262	0.415082	5e-05	0.000874514	53	4
XLOC_003149	WBP1L	chr10:104503726-104576021	0.28655	5e-05	0.000874514	15	4
XLOC_000706	WDR3	chr1:118406012-118727848	-0.330528	5e-05	0.000874514	41	6
XLOC_020564	WDR36	chr5:110427869-110466200	-0.220888	0.00115	0.0140869	43	6
XLOC_017025	WDR4	chr21:44262682-44299699	-0.313126	0.00025	0.00377052	35	7
XLOC_014282	WDR43	chr2:29117508-29171086	-0.492119	5e-05	0.000874514	40	5
XLOC_001896	WDR47	chr1:109512835-109584850	0.211117	0.0039	0.0384776	45	2
XLOC_004999	WDR74	chr11:62600382-62609279	-0.244588	0.0018	0.0204919	18	7
XLOC_014791	WDR75	chr2:190306158-190340288	-0.294702	5e-05	0.000874514	42	6
XLOC_025343	WDR91	chr7:134868589-134896316	0.280905	0.00015	0.00238659	26	2
XLOC_003964	WEE1	chr11:9595227-9611313	0.374349	5e-05	0.000874514	47	2
XLOC_015587	WIPF1	chr2:175424182-175547627	0.285404	0.00015	0.00238659	13	2
XLOC_000675	WNT2B	chr1:113009162-113064992	-0.641745	5e-05	0.000874514	61	5
XLOC_011577	WNT3	chr17:44839758-44896126	-0.251289	0.0041	0.0401265	2	6
XLOC_018684	WNT5A	chr3:55499742-55524097	-0.387362	5e-05	0.000874514	41	6
XLOC_005483	WNT5B	chr12:1639004-1756725	-0.304509	0.0001	0.00164466	35	7
XLOC_010615	WSB1	chr17:25620856-25642973	0.299181	0.0001	0.00164466	46	2
XLOC_012819	WTIP	chr19:34972745-34993121	-0.744908	5e-05	0.000874514	61	5
XLOC_020801	WWC1	chr5:167718499-167899756	-0.592224	5e-05	0.000874514	60	5
XLOC_019722	WWC2	chr4:184018173-184243579	-0.408474	5e-05	0.000874514	22	6
XLOC_027775	WWC3	chrX:9983691-10112518	-0.212753	0.00375	0.0372125	2	6
XLOC_018935	WWTR1	chr3:149235006-149421060	-0.402602	5e-05	0.000874514	22	6
XLOC_010484	XAF1	chr17:6659073-6679143	0.227514	0.0045	0.0434441	45	2
XLOC_000262	XKR8	chr1:28285972-28294607	0.444293	5e-05	0.000874514	52	3
XLOC_017440	YDJC	chr22:21982138-21985033	-0.212134	0.0052	0.0489035	57	7
XLOC_002406	YOD1	chr1:207217193-207226325	-0.321632	5e-05	0.000874514	42	6
XLOC_014287	YPEL5	chr2:30369749-30383399	0.209694	0.00375	0.0372125	45	2
XLOC_001634	YRDC	chr1:38259501-38275126	-0.539344	0.00015	0.00238659	60	5
XLOC_019911	YTHDC1	chr4:69176104-69215833	-0.50105	5e-05	0.000874514	40	5
XLOC_026209	YTHDF3-AS1	chr8:64080283-64081001	0.681718	0.00245	0.0263306	50	1
XLOC_025119	YWHAG	chr7:75956107-75989145	-0.245675	0.0004	0.00569126	2	6
XLOC_014744	ZAK	chr2:173940564-174146764	-0.268722	0.0004	0.00569126	23	6
XLOC_018785	ZBED2	chr3:111260925-111371206	-1.35157	5e-05	0.000874514	38	5
XLOC_004782	ZBED5	chr11:10874250-10900823	0.222118	0.00385	0.0380722	45	2
XLOC_001277	ZBTB18	chr1:244212240-244220780	-0.547331	5e-05	0.000874514	21	5
XLOC_007900	ZBTB42	chr14:105266888-105271048	0.343971	0.0001	0.00164466	15	4
XLOC_005376	ZBTB44	chr11:130096573-130184772	-0.28197	5e-05	0.000874514	42	6
XLOC_000851	ZBTB7B	chr1:154975105-154991001	0.274803	0.00035	0.00506847	54	4
XLOC_025357	ZC3HAV1	chr7:138728265-138794465	0.234081	0.0014	0.0165444	26	2
XLOC_012185	ZCCHC2	chr18:60189381-60253976	0.237449	0.00255	0.0271492	5	2
XLOC_003539	ZCCHC24	chr10:81142082-81205383	0.830798	5e-05	0.000874514	50	1
XLOC_005868	ZDHHC17	chr12:77157853-77247621	-0.230939	0.0013	0.0155128	43	6
XLOC_010318	ZDHHC7	chr16:85008066-85045141	-0.205159	0.00295	0.0305328	18	7
XLOC_025799	ZFHX4	chr8:77523000-77803988	-0.381676	5e-05	0.000874514	9	6
XLOC_015173	ZFP36L2	chr2:43449540-43453745	-0.216897	0.0026	0.0275613	18	7
XLOC_009831	ZFPM1	chr16:88520013-88601653	0.359859	0.00065	0.0085969	53	4
XLOC_008152	ZFYVE1	chr14:73436152-73493920	0.261193	0.0012	0.0145947	5	2
XLOC_016559	ZHX3	chr20:39806978-39946359	-0.228907	0.00105	0.0130017	18	7
XLOC_021720	ZKSCAN3	chr6:28317690-28336954	0.242277	0.0048	0.0458226	46	2
XLOC_003006	ZMIZ1	chr10:80828739-81076285	0.606059	5e-05	0.000874514	51	1
XLOC_008933	ZNF106	chr15:42704634-42783834	-0.204325	0.0025	0.0267502	43	6
XLOC_013473	ZNF121	chr19:9670985-9695209	-0.334971	5e-05	0.000874514	42	6
XLOC_021711	ZNF165	chr6:28048036-28057455	0.432309	0.00055	0.00749474	48	3
XLOC_016633	ZNF217	chr20:52169308-52210824	-0.202216	0.0051	0.0480423	3	6
XLOC_010262	ZNF23	chr16:71481502-71496155	-0.268189	0.0013	0.0155128	42	6
XLOC_003410	ZNF239	chr10:44051677-44070066	-0.295124	0.00505	0.0476501	42	6
XLOC_026492	ZNF251	chr8:145946042-145980973	0.303726	5e-05	0.000874514	46	2
XLOC_002937	ZNF365	chr10:64099346-64431771	0.469343	5e-05	0.000874514	48	3
XLOC_026117	ZNF395	chr8:28203101-28243977	0.203559	0.0037	0.0368448	16	4
XLOC_012772	ZNF430	chr19:21203425-21242931	-0.22136	0.0048	0.0458226	10	6
XLOC_001513	ZNF436	chr1:23685940-23698330	0.484069	5e-05	0.000874514	48	3
XLOC_009830	ZNF469	chr16:88449371-88507293	0.409716	5e-05	0.000874514	53	4
XLOC_002876	ZNF485	chr10:44101854-44113352	-0.556998	5e-05	0.000874514	60	5
XLOC_003534	ZNF503	chr10:77039483-77168740	-0.489428	5e-05	0.000874514	60	5
XLOC_013723	ZNF569	chr19:37901891-37958564	0.244999	0.0041	0.0401265	26	2
XLOC_014071	ZNF579	chr19:56088609-56092223	-0.327853	5e-05	0.000874514	58	7
XLOC_013303	ZNF586	chr19:58281019-58292083	-0.358875	0.0001	0.00164466	36	7
XLOC_021209	ZNF608	chr5:123972609-124082629	-0.506362	5e-05	0.000874514	37	5
XLOC_026875	ZNF618	chr9:116638511-116818940	0.24435	0.0007	0.00912403	16	4
XLOC_027875	ZNF674-AS1	chrX:46404924-46407910	-0.353872	0.0005	0.00687369	41	6
XLOC_001968	ZNF697	chr1:120161912-120191088	0.354602	5e-05	0.000874514	27	2
XLOC_025688	ZNF703	chr8:37553268-37557539	0.269533	0.00205	0.0228509	32	4
XLOC_008773	ZNF710	chr15:90544200-90625680	0.239464	0.0015	0.0174962	55	4
XLOC_012773	ZNF714	chr19:21264888-21309500	-0.298613	0.00505	0.0476501	42	6
XLOC_014008	ZNF836	chr19:52657140-52674947	0.42996	5e-05	0.000874514	47	2
XLOC_013477	ZNF846	chr19:9864607-9896829	0.37388	0.00145	0.0170293	14	3
XLOC_012771	ZNF85	chr19:21106055-21133573	-0.264206	0.00305	0.0313777	18	7
XLOC_001829	ZNHIT6	chr1:86115105-86174258	-0.679687	5e-05	0.000874514	61	5
XLOC_009766	ZNRF1	chr16:75032914-75144892	0.617897	0.00085	0.0108232	51	1

## Sheet: Hexagonal grid
Hexagonal grid used for the supra-hexagonal clustering: This supra-Hexagonal map (as published by Fang & Gough, 2014) displays the localization and numbering of smaller hexagons. While clustering, every single gene is mapped to one smaller hexagon of this grid whose particular number is indicated by the hexagonal_index in supplemental table 1.
